# Supplementary material for: Expansion and Evolutionary Patterns of Glycosyltransferase Family 8 in Gramineae Crop Genomes and Their Expression under Salt and Cold Stresses in Oryza sativa ssp. japonica
Source: Biomolecules. 2019 May 15;9(5):188. doi: 10.3390/biom9050188 (PMC6571792; doi:10.3390/biom9050188)
Supplement: Supplementary file 1 [file biomolecules-09-00188-s001.zip]

Archive with 21 entries (20 files):
- Sup/
- Sup/Figure S1.jpg
- Sup/Figure S2.jpg
- Sup/Figure S3.jpg
- Sup/Figure S4.jpg
- Sup/Figure S5.jpg
- Sup/Table S1.xls
- Sup/Table S10.xlsx
- Sup/Table S11.xlsx
- Sup/Table S12.xls
- Sup/Table S13.xlsx
- Sup/Table S14.xls
- Sup/Table S15.xls
- Sup/Table S2.xls
- Sup/Table S3.xls
- Sup/Table S4.xls
- Sup/Table S5.xlsx
- Sup/Table S6.xlsx
- Sup/Table S7.xlsx
- Sup/Table S8.xlsx
- Sup/Table S9.xlsx
