# Supplementary material for: Expansion and Evolutionary Patterns of Glycosyltransferase Family 8 in Gramineae Crop Genomes and Their Expression under Salt and Cold Stresses in Oryza sativa ssp. japonica
Source: Biomolecules. 2019 May 15;9(5):188. doi: 10.3390/biom9050188 (PMC6571792; doi:10.3390/biom9050188)
Supplement: Supplementary file 1 [file biomolecules-09-00188-s001.zip › Sup/Table S1.xls]

## Sheet: Sheet1
Primers	5'-3'
OsGolS1F	TGAAGAGGTGGTGGGACATCTA
OsGolS1R	CTCCTTAATAAGCGCCAATTATTATT
OsGAUT21F	GTGACTTCTGGGAAATGGGGTAG
OsGAUT21R	CAATCAGCCTCTCCAGTGAACAA
OsGATL2F	CGACAACTACCGGGGGCTCT
OsGATL2R	AGCTCAGTCGATCTCACGAGGTC
OsGATL5F	TCACCCTGGGCCGGTGAG
OsGATL5R	CGATCCGAACTCGAACAAACC
OsActinF	TGCTATGTACGTCGCCATCCAG
OsActinR	AATGAGTAACCACGCTCCGTCA
