# Supplementary material for: Expansion and Evolutionary Patterns of Glycosyltransferase Family 8 in Gramineae Crop Genomes and Their Expression under Salt and Cold Stresses in Oryza sativa ssp. japonica
Source: Biomolecules. 2019 May 15;9(5):188. doi: 10.3390/biom9050188 (PMC6571792; doi:10.3390/biom9050188)
Supplement: Supplementary file 1 [file biomolecules-09-00188-s001.zip › Sup/Table S10.xlsx]

## Sheet: Si__v__Bd
Orthogroup	Si	Bd
Orthogroup0	SiGT8-28	BdGT8-1
Orthogroup0	SiGT8-22	BdGT8-36
Orthogroup0	SiGT8-35	BdGT8-13
Orthogroup0	SiGT8-32	BdGT8-7
Orthogroup0	SiGT8-2	BdGT8-21
Orthogroup0	SiGT8-12	BdGT8-9
Orthogroup1	SiGT8-15	BdGT8-33
Orthogroup1	SiGT8-10	BdGT8-16
Orthogroup1	SiGT8-14	BdGT8-17
Orthogroup2	SiGT8-4	BdGT8-12
Orthogroup2	SiGT8-29, SiGT8-30	BdGT8-5
Orthogroup3	SiGT8-36	BdGT8-14
Orthogroup3	SiGT8-7	BdGT8-30
Orthogroup4	SiGT8-34	BdGT8-26
Orthogroup4	SiGT8-21	BdGT8-35
Orthogroup5	SiGT8-27	BdGT8-4
Orthogroup5	SiGT8-9	BdGT8-32
Orthogroup6	SiGT8-5	BdGT8-11
Orthogroup6	SiGT8-31	BdGT8-6
Orthogroup7	SiGT8-1	BdGT8-22
Orthogroup7	SiGT8-13	BdGT8-8
Orthogroup8	SiGT8-17	BdGT8-25
Orthogroup8	SiGT8-8	BdGT8-31
Orthogroup9	SiGT8-23	BdGT8-37
Orthogroup10	SiGT8-19, SiGT8-25	BdGT8-20, BdGT8-29
Orthogroup11	SiGT8-33	BdGT8-2
Orthogroup12	SiGT8-20	BdGT8-34
Orthogroup14	SiGT8-18	BdGT8-27
Orthogroup15	SiGT8-3	BdGT8-24
Orthogroup16	SiGT8-26	BdGT8-3
Orthogroup17	SiGT8-16	BdGT8-18
Orthogroup18	SiGT8-24	BdGT8-28

## Sheet: Si__v__Hv
Orthogroup	Si	Or
Orthogroup0	SiGT8-28	OrGT8-14
Orthogroup0	SiGT8-22	OrGT8-19
Orthogroup0	SiGT8-35	OrGT8-9, OrGT8-36
Orthogroup0	SiGT8-6	OrGT8-30
Orthogroup0	SiGT8-32	OrGT8-11
Orthogroup0	SiGT8-2	OrGT8-4
Orthogroup0	SiGT8-12	OrGT8-26
Orthogroup1	SiGT8-15, SiGT8-10	OrGT8-23
Orthogroup1	SiGT8-14	OrGT8-1
Orthogroup2	SiGT8-4	OrGT8-28
Orthogroup2	SiGT8-29, SiGT8-30	OrGT8-13
Orthogroup3	SiGT8-36	OrGT8-25
Orthogroup3	SiGT8-7	OrGT8-33
Orthogroup4	SiGT8-34	OrGT8-35
Orthogroup4	SiGT8-21	OrGT8-18
Orthogroup5	SiGT8-27	OrGT8-15
Orthogroup5	SiGT8-9	OrGT8-40
Orthogroup6	SiGT8-5	OrGT8-29
Orthogroup6	SiGT8-31	OrGT8-12
Orthogroup7	SiGT8-1	OrGT8-3
Orthogroup7	SiGT8-13	OrGT8-27
Orthogroup8	SiGT8-17	OrGT8-31
Orthogroup8	SiGT8-8	OrGT8-34
Orthogroup9	SiGT8-23	OrGT8-20
Orthogroup10	SiGT8-19, SiGT8-25	OrGT8-39, OrGT8-41
Orthogroup11	SiGT8-33	OrGT8-10
Orthogroup12	SiGT8-20	OrGT8-17
Orthogroup14	SiGT8-18	OrGT8-32
Orthogroup15	SiGT8-3	OrGT8-7
Orthogroup16	SiGT8-26	OrGT8-16
Orthogroup17	SiGT8-16	OrGT8-2
Orthogroup18	SiGT8-24	OrGT8-38
Orthogroup21	SiGT8-11	OrGT8-22

## Sheet: Si__v__Or
Orthogroup	Si	Or
Orthogroup0	SiGT8-28	OrGT8-14
Orthogroup0	SiGT8-22	OrGT8-19
Orthogroup0	SiGT8-35	OrGT8-9, OrGT8-36
Orthogroup0	SiGT8-6	OrGT8-30
Orthogroup0	SiGT8-32	OrGT8-11
Orthogroup0	SiGT8-2	OrGT8-4
Orthogroup0	SiGT8-12	OrGT8-26
Orthogroup1	SiGT8-15, SiGT8-10	OrGT8-23
Orthogroup1	SiGT8-14	OrGT8-1
Orthogroup2	SiGT8-4	OrGT8-28
Orthogroup2	SiGT8-29, SiGT8-30	OrGT8-13
Orthogroup3	SiGT8-36	OrGT8-25
Orthogroup3	SiGT8-7	OrGT8-33
Orthogroup4	SiGT8-34	OrGT8-35
Orthogroup4	SiGT8-21	OrGT8-18
Orthogroup5	SiGT8-27	OrGT8-15
Orthogroup5	SiGT8-9	OrGT8-40
Orthogroup6	SiGT8-5	OrGT8-29
Orthogroup6	SiGT8-31	OrGT8-12
Orthogroup7	SiGT8-1	OrGT8-3
Orthogroup7	SiGT8-13	OrGT8-27
Orthogroup8	SiGT8-17	OrGT8-31
Orthogroup8	SiGT8-8	OrGT8-34
Orthogroup9	SiGT8-23	OrGT8-20
Orthogroup10	SiGT8-19, SiGT8-25	OrGT8-39, OrGT8-41
Orthogroup11	SiGT8-33	OrGT8-10
Orthogroup12	SiGT8-20	OrGT8-17
Orthogroup14	SiGT8-18	OrGT8-32
Orthogroup15	SiGT8-3	OrGT8-7
Orthogroup16	SiGT8-26	OrGT8-16
Orthogroup17	SiGT8-16	OrGT8-2
Orthogroup18	SiGT8-24	OrGT8-38
Orthogroup21	SiGT8-11	OrGT8-22

## Sheet: Si__v__Os
Orthogroup	Si	Os
Orthogroup0	SiGT8-28	OsGATL8
Orthogroup0	SiGT8-22	OsGATL5
Orthogroup0	SiGT8-35	OsGATL2, OsGATL1
Orthogroup0	SiGT8-6	OsGATL4
Orthogroup0	SiGT8-32	OsGATL3
Orthogroup0	SiGT8-2	OsGATL6
Orthogroup0	SiGT8-12	OsGATL7
Orthogroup1	SiGT8-14	OsPGSIP-A1
Orthogroup2	SiGT8-4	OsGolS1
Orthogroup2	SiGT8-29, SiGT8-30	OsGolS2
Orthogroup3	SiGT8-36	OsGAUT3
Orthogroup3	SiGT8-7	OsGAUT1, OsGAUT2
Orthogroup4	SiGT8-34	OsPGSIP-C1
Orthogroup4	SiGT8-21	OsPGSIP-C2
Orthogroup5	SiGT8-27	OsGAUT21
Orthogroup5	SiGT8-9	OsGAUT20
Orthogroup6	SiGT8-5	OsGAUT16
Orthogroup6	SiGT8-31	OsGAUT15
Orthogroup7	SiGT8-1	OsGAUT11
Orthogroup7	SiGT8-13	OsGAUT12
Orthogroup8	SiGT8-17	OsGAUT7
Orthogroup8	SiGT8-8	OsGAUT8
Orthogroup9	SiGT8-23	OsPGSIP-B2
Orthogroup10	SiGT8-19, SiGT8-25	OsGAUT18, OsGAUT19
Orthogroup11	SiGT8-33	OsGAUT10
Orthogroup12	SiGT8-20	OsGAUT9
Orthogroup14	SiGT8-18	OsGAUT6
Orthogroup15	SiGT8-3	OsGAUT13
Orthogroup16	SiGT8-26	OsPGSIP-A2
Orthogroup17	SiGT8-16	OsGAUT22
Orthogroup18	SiGT8-24	OsGAUT14
Orthogroup21	SiGT8-11	OsGAUT17

## Sheet: Si__v__Sb
Orthogroup	Si	Sb
Orthogroup0	SiGT8-22	SbGT8-27
Orthogroup0	SiGT8-35	SbGT8-7
Orthogroup0	SiGT8-6	SbGT8-14
Orthogroup0	SiGT8-32	SbGT8-1
Orthogroup0	SiGT8-2	SbGT8-23
Orthogroup0	SiGT8-12	SbGT8-37
Orthogroup1	SiGT8-15	SbGT8-17
Orthogroup1	SiGT8-10	SbGT8-34
Orthogroup1	SiGT8-14	SbGT8-18
Orthogroup2	SiGT8-4	SbGT8-12
Orthogroup2	SiGT8-29, SiGT8-30	SbGT8-5
Orthogroup3	SiGT8-36	SbGT8-2
Orthogroup3	SiGT8-7	SbGT8-11
Orthogroup4	SiGT8-34	SbGT8-6
Orthogroup4	SiGT8-21	SbGT8-25
Orthogroup5	SiGT8-27	SbGT8-3
Orthogroup5	SiGT8-9	SbGT8-31
Orthogroup6	SiGT8-5	SbGT8-13
Orthogroup6	SiGT8-31	SbGT8-9
Orthogroup7	SiGT8-1	SbGT8-21
Orthogroup7	SiGT8-13	SbGT8-36
Orthogroup8	SiGT8-17	SbGT8-19
Orthogroup8	SiGT8-8	SbGT8-15
Orthogroup9	SiGT8-23	SbGT8-28
Orthogroup10	SiGT8-19, SiGT8-25	SbGT8-32
Orthogroup11	SiGT8-33	SbGT8-10
Orthogroup12	SiGT8-20	SbGT8-26
Orthogroup14	SiGT8-18	SbGT8-30
Orthogroup15	SiGT8-3	SbGT8-22
Orthogroup16	SiGT8-26	SbGT8-4
Orthogroup17	SiGT8-16	SbGT8-16
Orthogroup18	SiGT8-24	SbGT8-24
Orthogroup21	SiGT8-11	SbGT8-33

## Sheet: Si__v__Zm
Orthogroup	Si	Zm
Orthogroup0	SiGT8-28	ZmGT8-34, ZmGT8-8
Orthogroup0	SiGT8-22	ZmGT8-43, ZmGT8-15
Orthogroup0	SiGT8-35	ZmGT8-1
Orthogroup0	SiGT8-6	ZmGT8-31
Orthogroup0	SiGT8-32	ZmGT8-5
Orthogroup0	SiGT8-2	ZmGT8-23, ZmGT8-20
Orthogroup0	SiGT8-12	ZmGT8-40
Orthogroup1	SiGT8-10	ZmGT8-28
Orthogroup1	SiGT8-14	ZmGT8-18, ZmGT8-33
Orthogroup2	SiGT8-4	ZmGT8-29
Orthogroup2	SiGT8-29, SiGT8-30	ZmGT8-7, ZmGT8-35
Orthogroup3	SiGT8-36	ZmGT8-27
Orthogroup3	SiGT8-7	ZmGT8-13, ZmGT8-32
Orthogroup4	SiGT8-34	ZmGT8-3, ZmGT8-38
Orthogroup4	SiGT8-21	ZmGT8-42, ZmGT8-16
Orthogroup5	SiGT8-27	ZmGT8-9
Orthogroup5	SiGT8-9	ZmGT8-19, ZmGT8-2
Orthogroup6	SiGT8-5	ZmGT8-12, ZmGT8-30
Orthogroup6	SiGT8-31	ZmGT8-6, ZmGT8-36
Orthogroup7	SiGT8-1	ZmGT8-21
Orthogroup7	SiGT8-13	ZmGT8-39
Orthogroup8	SiGT8-8	ZmGT8-14
Orthogroup9	SiGT8-23	ZmGT8-44
Orthogroup10	SiGT8-19, SiGT8-25	ZmGT8-45
Orthogroup11	SiGT8-33	ZmGT8-4, ZmGT8-37
Orthogroup12	SiGT8-20	ZmGT8-17, ZmGT8-41
Orthogroup14	SiGT8-18	ZmGT8-22
Orthogroup15	SiGT8-3	ZmGT8-25
Orthogroup16	SiGT8-26	ZmGT8-10
Orthogroup18	SiGT8-24	ZmGT8-11
