# Supplementary material for: Expansion and Evolutionary Patterns of Glycosyltransferase Family 8 in Gramineae Crop Genomes and Their Expression under Salt and Cold Stresses in Oryza sativa ssp. japonica
Source: Biomolecules. 2019 May 15;9(5):188. doi: 10.3390/biom9050188 (PMC6571792; doi:10.3390/biom9050188)
Supplement: Supplementary file 1 [file biomolecules-09-00188-s001.zip › Sup/Table S11.xlsx]

## Sheet: Zm__v__Bd
Orthogroup	Zm	Bd
Orthogroup0	ZmGT8-34, ZmGT8-8	BdGT8-1
Orthogroup0	ZmGT8-43, ZmGT8-15	BdGT8-36
Orthogroup0	ZmGT8-1	BdGT8-13
Orthogroup0	ZmGT8-5	BdGT8-7
Orthogroup0	ZmGT8-23, ZmGT8-20	BdGT8-21
Orthogroup0	ZmGT8-40	BdGT8-9
Orthogroup1	ZmGT8-28	BdGT8-16
Orthogroup1	ZmGT8-18, ZmGT8-33	BdGT8-17
Orthogroup2	ZmGT8-29	BdGT8-12
Orthogroup2	ZmGT8-7, ZmGT8-35	BdGT8-5
Orthogroup3	ZmGT8-27	BdGT8-14
Orthogroup3	ZmGT8-13, ZmGT8-32	BdGT8-30
Orthogroup4	ZmGT8-3, ZmGT8-38	BdGT8-26
Orthogroup4	ZmGT8-42, ZmGT8-16	BdGT8-35
Orthogroup5	ZmGT8-9	BdGT8-4
Orthogroup5	ZmGT8-19, ZmGT8-2	BdGT8-32
Orthogroup6	ZmGT8-12, ZmGT8-30	BdGT8-11
Orthogroup6	ZmGT8-6, ZmGT8-36	BdGT8-6
Orthogroup7	ZmGT8-21	BdGT8-22
Orthogroup7	ZmGT8-39	BdGT8-8
Orthogroup8	ZmGT8-14	BdGT8-31
Orthogroup9	ZmGT8-44	BdGT8-37
Orthogroup10	ZmGT8-45	BdGT8-20, BdGT8-29
Orthogroup11	ZmGT8-4, ZmGT8-37	BdGT8-2
Orthogroup12	ZmGT8-17, ZmGT8-41	BdGT8-34
Orthogroup13	ZmGT8-26	BdGT8-10
Orthogroup14	ZmGT8-22	BdGT8-27
Orthogroup15	ZmGT8-25	BdGT8-24
Orthogroup16	ZmGT8-10	BdGT8-3
Orthogroup18	ZmGT8-11	BdGT8-28
Orthogroup20	ZmGT8-24	BdGT8-23

## Sheet: Zm__v__Hv
Orthogroup	Zm	Hv
Orthogroup0	ZmGT8-34, ZmGT8-8	HvGT8-13
Orthogroup0	ZmGT8-43, ZmGT8-15	HvGT8-31
Orthogroup0	ZmGT8-1	HvGT8-19
Orthogroup0	ZmGT8-5	HvGT8-17
Orthogroup0	ZmGT8-23, ZmGT8-20	HvGT8-25
Orthogroup0	ZmGT8-40	HvGT8-28
Orthogroup1	ZmGT8-28	HvGT8-33, HvGT8-2, HvGT8-32
Orthogroup1	ZmGT8-18, ZmGT8-33	HvGT8-10
Orthogroup2	ZmGT8-29	HvGT8-7, HvGT8-9, HvGT8-8
Orthogroup2	ZmGT8-7, ZmGT8-35	HvGT8-14
Orthogroup3	ZmGT8-27	HvGT8-18
Orthogroup3	ZmGT8-13, ZmGT8-32	HvGT8-21
Orthogroup4	ZmGT8-3, ZmGT8-38	HvGT8-3
Orthogroup4	ZmGT8-42, ZmGT8-16	HvGT8-5
Orthogroup5	ZmGT8-9	HvGT8-12
Orthogroup5	ZmGT8-19, ZmGT8-2	HvGT8-24
Orthogroup6	ZmGT8-6, ZmGT8-36	HvGT8-15
Orthogroup7	ZmGT8-21	HvGT8-26
Orthogroup7	ZmGT8-39	HvGT8-30
Orthogroup8	ZmGT8-14	HvGT8-22
Orthogroup9	ZmGT8-44	HvGT8-6
Orthogroup10	ZmGT8-45	HvGT8-23
Orthogroup11	ZmGT8-4, ZmGT8-37	HvGT8-16
Orthogroup12	ZmGT8-17, ZmGT8-41	HvGT8-4
Orthogroup14	ZmGT8-22	HvGT8-1
Orthogroup15	ZmGT8-25	HvGT8-29

## Sheet: Zm__v__Or
Orthogroup	Zm	Or
Orthogroup0	ZmGT8-34, ZmGT8-8	OrGT8-14
Orthogroup0	ZmGT8-43, ZmGT8-15	OrGT8-19
Orthogroup0	ZmGT8-1	OrGT8-9, OrGT8-36
Orthogroup0	ZmGT8-31	OrGT8-30
Orthogroup0	ZmGT8-5	OrGT8-11
Orthogroup0	ZmGT8-23, ZmGT8-20	OrGT8-4
Orthogroup0	ZmGT8-40	OrGT8-26
Orthogroup1	ZmGT8-28	OrGT8-23
Orthogroup1	ZmGT8-18, ZmGT8-33	OrGT8-1
Orthogroup2	ZmGT8-29	OrGT8-28
Orthogroup2	ZmGT8-7, ZmGT8-35	OrGT8-13
Orthogroup3	ZmGT8-27	OrGT8-25
Orthogroup3	ZmGT8-13, ZmGT8-32	OrGT8-33
Orthogroup4	ZmGT8-3, ZmGT8-38	OrGT8-35
Orthogroup4	ZmGT8-42, ZmGT8-16	OrGT8-18
Orthogroup5	ZmGT8-9	OrGT8-15
Orthogroup5	ZmGT8-19, ZmGT8-2	OrGT8-40
Orthogroup6	ZmGT8-12, ZmGT8-30	OrGT8-29
Orthogroup6	ZmGT8-6, ZmGT8-36	OrGT8-12
Orthogroup7	ZmGT8-21	OrGT8-3
Orthogroup7	ZmGT8-39	OrGT8-27
Orthogroup8	ZmGT8-14	OrGT8-34
Orthogroup9	ZmGT8-44	OrGT8-20
Orthogroup10	ZmGT8-45	OrGT8-39, OrGT8-41
Orthogroup11	ZmGT8-4, ZmGT8-37	OrGT8-10
Orthogroup12	ZmGT8-17, ZmGT8-41	OrGT8-17
Orthogroup13	ZmGT8-26	OrGT8-24, OrGT8-37
Orthogroup14	ZmGT8-22	OrGT8-32
Orthogroup15	ZmGT8-25	OrGT8-7
Orthogroup16	ZmGT8-10	OrGT8-16
Orthogroup18	ZmGT8-11	OrGT8-38
Orthogroup20	ZmGT8-24	OrGT8-6

## Sheet: Zm__v__Os
Orthogroup	Zm	Os
Orthogroup0	ZmGT8-34, ZmGT8-8	OsGATL8
Orthogroup0	ZmGT8-43, ZmGT8-15	OsGATL5
Orthogroup0	ZmGT8-1	OsGATL2, OsGATL1
Orthogroup0	ZmGT8-31	OsGATL4
Orthogroup0	ZmGT8-5	OsGATL3
Orthogroup0	ZmGT8-23, ZmGT8-20	OsGATL6
Orthogroup0	ZmGT8-40	OsGATL7
Orthogroup1	ZmGT8-18, ZmGT8-33	OsPGSIP-A1
Orthogroup2	ZmGT8-29	OsGolS1
Orthogroup2	ZmGT8-7, ZmGT8-35	OsGolS2
Orthogroup3	ZmGT8-27	OsGAUT3
Orthogroup3	ZmGT8-13, ZmGT8-32	OsGAUT1, OsGAUT2
Orthogroup4	ZmGT8-3, ZmGT8-38	OsPGSIP-C1
Orthogroup4	ZmGT8-42, ZmGT8-16	OsPGSIP-C2
Orthogroup5	ZmGT8-9	OsGAUT21
Orthogroup5	ZmGT8-19, ZmGT8-2	OsGAUT20
Orthogroup6	ZmGT8-12, ZmGT8-30	OsGAUT16
Orthogroup6	ZmGT8-6, ZmGT8-36	OsGAUT15
Orthogroup7	ZmGT8-21	OsGAUT11
Orthogroup7	ZmGT8-39	OsGAUT12
Orthogroup8	ZmGT8-14	OsGAUT8
Orthogroup9	ZmGT8-44	OsPGSIP-B2
Orthogroup10	ZmGT8-45	OsGAUT18, OsGAUT19
Orthogroup11	ZmGT8-4, ZmGT8-37	OsGAUT10
Orthogroup12	ZmGT8-17, ZmGT8-41	OsGAUT9
Orthogroup13	ZmGT8-26	OsGAUT5, OsGAUT4
Orthogroup14	ZmGT8-22	OsGAUT6
Orthogroup15	ZmGT8-25	OsGAUT13
Orthogroup16	ZmGT8-10	OsPGSIP-A2
Orthogroup18	ZmGT8-11	OsGAUT14
Orthogroup20	ZmGT8-24	OsPGSIP-A3

## Sheet: Zm__v__Sb
Orthogroup	Zm	Sb
Orthogroup0	ZmGT8-43, ZmGT8-15	SbGT8-27
Orthogroup0	ZmGT8-1	SbGT8-7
Orthogroup0	ZmGT8-31	SbGT8-14
Orthogroup0	ZmGT8-5	SbGT8-1
Orthogroup0	ZmGT8-23, ZmGT8-20	SbGT8-23
Orthogroup0	ZmGT8-40	SbGT8-37
Orthogroup1	ZmGT8-28	SbGT8-34
Orthogroup1	ZmGT8-18, ZmGT8-33	SbGT8-18
Orthogroup2	ZmGT8-29	SbGT8-12
Orthogroup2	ZmGT8-7, ZmGT8-35	SbGT8-5
Orthogroup3	ZmGT8-27	SbGT8-2
Orthogroup3	ZmGT8-13, ZmGT8-32	SbGT8-11
Orthogroup4	ZmGT8-3, ZmGT8-38	SbGT8-6
Orthogroup4	ZmGT8-42, ZmGT8-16	SbGT8-25
Orthogroup5	ZmGT8-9	SbGT8-3
Orthogroup5	ZmGT8-19, ZmGT8-2	SbGT8-31
Orthogroup6	ZmGT8-12, ZmGT8-30	SbGT8-13
Orthogroup6	ZmGT8-6, ZmGT8-36	SbGT8-9
Orthogroup7	ZmGT8-21	SbGT8-21
Orthogroup7	ZmGT8-39	SbGT8-36
Orthogroup8	ZmGT8-14	SbGT8-15
Orthogroup9	ZmGT8-44	SbGT8-28
Orthogroup10	ZmGT8-45	SbGT8-32
Orthogroup11	ZmGT8-4, ZmGT8-37	SbGT8-10
Orthogroup12	ZmGT8-17, ZmGT8-41	SbGT8-26
Orthogroup13	ZmGT8-26	SbGT8-35
Orthogroup14	ZmGT8-22	SbGT8-30
Orthogroup15	ZmGT8-25	SbGT8-22
Orthogroup16	ZmGT8-10	SbGT8-4
Orthogroup18	ZmGT8-11	SbGT8-24
Orthogroup20	ZmGT8-24	SbGT8-20

## Sheet: Zm__v__Si
Orthogroup	Zm	Si
Orthogroup0	ZmGT8-34, ZmGT8-8	SiGT8-28
Orthogroup0	ZmGT8-43, ZmGT8-15	SiGT8-22
Orthogroup0	ZmGT8-1	SiGT8-35
Orthogroup0	ZmGT8-31	SiGT8-6
Orthogroup0	ZmGT8-5	SiGT8-32
Orthogroup0	ZmGT8-23, ZmGT8-20	SiGT8-2
Orthogroup0	ZmGT8-40	SiGT8-12
Orthogroup1	ZmGT8-28	SiGT8-10
Orthogroup1	ZmGT8-18, ZmGT8-33	SiGT8-14
Orthogroup2	ZmGT8-29	SiGT8-4
Orthogroup2	ZmGT8-7, ZmGT8-35	SiGT8-29, SiGT8-30
Orthogroup3	ZmGT8-27	SiGT8-36
Orthogroup3	ZmGT8-13, ZmGT8-32	SiGT8-7
Orthogroup4	ZmGT8-3, ZmGT8-38	SiGT8-34
Orthogroup4	ZmGT8-42, ZmGT8-16	SiGT8-21
Orthogroup5	ZmGT8-9	SiGT8-27
Orthogroup5	ZmGT8-19, ZmGT8-2	SiGT8-9
Orthogroup6	ZmGT8-12, ZmGT8-30	SiGT8-5
Orthogroup6	ZmGT8-6, ZmGT8-36	SiGT8-31
Orthogroup7	ZmGT8-21	SiGT8-1
Orthogroup7	ZmGT8-39	SiGT8-13
Orthogroup8	ZmGT8-14	SiGT8-8
Orthogroup9	ZmGT8-44	SiGT8-23
Orthogroup10	ZmGT8-45	SiGT8-19, SiGT8-25
Orthogroup11	ZmGT8-4, ZmGT8-37	SiGT8-33
Orthogroup12	ZmGT8-17, ZmGT8-41	SiGT8-20
Orthogroup14	ZmGT8-22	SiGT8-18
Orthogroup15	ZmGT8-25	SiGT8-3
Orthogroup16	ZmGT8-10	SiGT8-26
Orthogroup18	ZmGT8-11	SiGT8-24
