# Supplementary material for: Expansion and Evolutionary Patterns of Glycosyltransferase Family 8 in Gramineae Crop Genomes and Their Expression under Salt and Cold Stresses in Oryza sativa ssp. japonica
Source: Biomolecules. 2019 May 15;9(5):188. doi: 10.3390/biom9050188 (PMC6571792; doi:10.3390/biom9050188)
Supplement: Supplementary file 1 [file biomolecules-09-00188-s001.zip › Sup/Table S12.xls]

## Sheet: KaKs
Seq_1	Seq_2	Types of duplication events	Subfamily	Ka	Ks	Ka/Ks	Divergence time	EffectiveLen	AverageS-sites	AverageN-sites
BdGT8-9	BdGT8-21	WGD or segmental duplication	GATL	0.110781	0.474627	0.233407	26.0784	1068	281.5	786.5
BdGT8-11	BdGT8-6	WGD or segmental duplication	GAUT	0.208328	0.898928	0.231752	49.3916	1854	420.5	1433.5
BdGT8-8	BdGT8-22	WGD or segmental duplication	GAUT	0.236266	1.08917	0.216923	59.8445	1473	380.5	1092.5
BdGT8-25	BdGT8-31	WGD or segmental duplication	GAUT	0.321882	1.11959	0.287501	61.5157	2031	476.833	1554.17
BdGT8-12	BdGT8-5	WGD or segmental duplication	GoLS	0.20899	0.598184	0.349374	32.8673	990	232.5	757.5
BdGT8-19	BdGT8-37	WGD or segmental duplication	PGSTP-B	0.124163	0.791676	0.156836	43.4987	1575	386.5	1188.5
HvGT8-26	HvGT8-30	WGD or segmental duplication	GAUT	0.165135	0.719856	0.2294	39.5525	1464	378.333	1085.67
OsGATL6	OsGATL7	WGD or segmental duplication	GATL	0.110051	0.417337	0.263697	22.9306	1095	289	806
OsGAUT19	OsGAUT15	WGD or segmental duplication	GAUT	0.436145	3.36768	0.129509	185.037	1881	416	1465
OsGAUT11	OsGAUT12	WGD or segmental duplication	GAUT	0.152757	0.741778	0.205934	40.7571	1473	382.833	1090.17
OsGAUT15	OsGAUT16	WGD or segmental duplication	GAUT	0.194324	0.906958	0.214259	49.8329	1857	420	1437
OsGAUT7	OsGAUT8	WGD or segmental duplication	GAUT	0.34231	1.13854	0.300656	62.5573	2040	477.25	1562.75
OsGAUT1	OsGAUT2	Tandem duplication	GAUT	0.0583041	0.179689	0.324472	9.87303	1884	417.75	1466.25
OsPGSIP-B1	OsPGSIP-B2	WGD or segmental duplication	PGSTP-B	0.308994	0.725168	0.4261	39.8444	1047	259.25	787.75
OrGT8-4	OrGT8-26	WGD or segmental duplication	GATL	0.108603	0.429675	0.252757	23.6085	1095	288.917	806.083
OrGT8-39	OrGT8-22	WGD or segmental duplication	GAUT	0.445116	1.69125	0.263187	92.9259	1905	427.5	1477.5
OrGT8-3	OrGT8-27	WGD or segmental duplication	GAUT	0.153856	0.735332	0.209234	40.4028	1473	382.667	1090.33
OrGT8-31	OrGT8-34	WGD or segmental duplication	GAUT	0.278537	1.07261	0.259683	58.9345	1908	444.167	1463.83
OrGT8-13	OrGT8-28	WGD or segmental duplication	GoLS	0.136641	0.466807	0.292714	25.6487	981	231.167	749.833
SiGT8-2	SiGT8-12	WGD or segmental duplication	GATL	0.111286	0.459294	0.242298	25.236	1101	288	813
SiGT8-6	SiGT8-32	WGD or segmental duplication	GATL	0.195587	0.539142	0.362774	29.6232	999	263.75	735.25
SiGT8-1	SiGT8-13	WGD or segmental duplication	GAUT	0.177102	0.703386	0.251786	38.6476	1467	380.333	1086.67
SiGT8-5	SiGT8-31	WGD or segmental duplication	GAUT	0.193049	1.06708	0.180915	58.6305	1860	419.583	1440.42
SiGT8-8	SiGT8-17	WGD or segmental duplication	GAUT	0.310848	1.08806	0.285691	59.7834	1971	454.833	1516.17
SiGT8-5	SiGT8-19	WGD or segmental duplication	GAUT	0.456459	1.95115	0.233943	107.206	1908	433	1475
SiGT8-11	SiGT8-31	WGD or segmental duplication	GAUT	0.426478	3.30309	0.129115	181.488	1833	415.75	1417.25
SiGT8-11	SiGT8-19	WGD or segmental duplication	GAUT	0.449228	1.70945	0.262791	93.9259	1878	427.417	1450.58
SiGT8-31	SiGT8-19	WGD or segmental duplication	GAUT	0.438102	2.89791	0.151179	159.226	1878	419.583	1458.42
SiGT8-31	SiGT8-25	WGD or segmental duplication	GAUT	0.442828	2.88287	0.153607	158.399	1881	420.333	1460.67
SiGT8-19	SiGT8-25	WGD or segmental duplication	GAUT	0.0116942	0.0181243	0.645223	0.995843	1998	446.75	1551.25
SiGT8-4	SiGT8-30	WGD or segmental duplication	GoLS	0.138051	0.450992	0.306105	24.7798	1002	238	764
SiGT8-30	SiGT8-29	Tandem duplication	GoLS	0.0949373	0.233946	0.405809	12.8542	591	136.833	454.167
SbGT8-37	SbGT8-23	WGD or segmental duplication	GATL	0.117902	0.478745	0.246274	26.3047	1092	285.417	806.583
SbGT8-9	SbGT8-13	WGD or segmental duplication	GAUT	0.214995	0.994399	0.216206	54.6373	1848	416.5	1431.5
SbGT8-36	SbGT8-21	WGD or segmental duplication	GAUT	0.164444	0.765291	0.214878	42.049	1473	381	1092
SbGT8-5	SbGT8-12	WGD or segmental duplication	GoLS	0.169484	0.434839	0.389764	23.8923	996	240.667	755.333
SbGT8-18	SbGT8-34	WGD or segmental duplication	PGSTP-A	0.116866	1.07935	0.108274	59.3051	1887	428.5	1458.5
ZmGT8-8	ZmGT8-34	WGD or segmental duplication	GATL	0.0330787	0.138215	0.239327	7.59425	1116	297.083	818.917
ZmGT8-43	ZmGT8-15	WGD or segmental duplication	GATL	0.0236026	0.114225	0.206631	6.27612	1026	280	746
ZmGT8-13	ZmGT8-32	WGD or segmental duplication	GAUT	0.0410036	0.131535	0.311732	7.22719	2043	464.167	1578.83
ZmGT8-21	ZmGT8-39	WGD or segmental duplication	GAUT	0.16979	0.756275	0.224508	41.5536	1467	379.417	1087.58
ZmGT8-3	ZmGT8-38	WGD or segmental duplication	PGSTP-C	0.0294962	0.16687	0.176761	9.16869	1458	363.167	1094.83
