# Supplementary material for: Expansion and Evolutionary Patterns of Glycosyltransferase Family 8 in Gramineae Crop Genomes and Their Expression under Salt and Cold Stresses in Oryza sativa ssp. japonica
Source: Biomolecules. 2019 May 15;9(5):188. doi: 10.3390/biom9050188 (PMC6571792; doi:10.3390/biom9050188)
Supplement: Supplementary file 1 [file biomolecules-09-00188-s001.zip › Sup/Table S13.xlsx]

## Sheet: Sheet1
Gene_ID	Sufamily	Name	TMHs	Plant-mPLoc
LOC_Os10g31650.1	GATL	OsGATL1	0	Nucleus
LOC_Os03g47530.1	GATL	OsGATL2	1	Chloroplast
LOC_Os03g24510.1	GATL	OsGATL3	1	Cell membrane. Chloroplast. Nucleus
LOC_Os07g45260.1	GATL	OsGATL4	1	Cell membrane. Chloroplast. Extracell. Nucleus
LOC_Os04g44850.1	GATL	OsGATL5	0	Cell membrane. Chloroplast. Extracell.
LOC_Os02g50600.1	GATL	OsGATL6	1	Nucleus
LOC_Os06g13760.1	GATL	OsGATL7	1	Nucleus.
LOC_Os03g18890.1	GATL	OsGATL8	0	Chloroplast
LOC_Os09g36180.1	GAUT	OsGAUT1	1	Cytoplasm. Mitochondrion. Nucleus.
LOC_Os09g36190.1	GAUT	OsGAUT2	1	Chloroplast
LOC_Os06g49810.1	GAUT	OsGAUT3	0	Chloroplast
LOC_Os10g21890.1	GAUT	OsGAUT4	1	Chloroplast
LOC_Os06g51160.1	GAUT	OsGAUT5	0	Chloroplast
LOC_Os08g23780.1	GAUT	OsGAUT6	1	Chloroplast. Nucleus.
LOC_Os08g38740.1	GAUT	OsGAUT7	1	Chloroplast
LOC_Os09g30280.1	GAUT	OsGAUT8	1	Chloroplast
LOC_Os04g54360.1	GAUT	OsGAUT9	1	Chloroplast
LOC_Os03g30000.1	GAUT	OsGAUT10	1	Chloroplast
LOC_Os02g51130.1	GAUT	OsGAUT11	1	Chloroplast
LOC_Os06g12280.1	GAUT	OsGAUT12	1	Chloroplast
LOC_Os02g29530.1	GAUT	OsGAUT13	1	Chloroplast
LOC_Os11g37980.1	GAUT	OsGAUT14	1	Chloroplast. Mitochondrion
LOC_Os03g21250.1	GAUT	OsGAUT15	1	Chloroplast
LOC_Os07g48370.1	GAUT	OsGAUT16	1	Chloroplast
LOC_Os05g40720.1	GAUT	OsGAUT17	2	Chloroplast
LOC_Os11g03160.1	GAUT	OsGAUT18	1	Chloroplast
LOC_Os12g02910.1	GAUT	OsGAUT19	1	Chloroplast
LOC_Os12g38930.1	GAUT	OsGAUT20	1	Chloroplast
LOC_Os03g11330.1	GAUT	OsGAUT21	1	Chloroplast
LOC_Os01g52710.1	GAUT	OsGAUT22	0	Chloroplast.
LOC_Os03g56620.1	GATR	OsGT8-40	0	Chloroplast
LOC_Os07g48830.1	GolS	OsGolS1	0	Cell wall. Chloroplast. Cytoplasm. Mitochondrion. Nucleus
LOC_Os03g20120.1	GolS	OsGolS2	0	Chloroplast
LOC_Os01g65780.3	PGSIP-A	OsPGSIP-A1	0	Chloroplast. Extracell. Nucleus.
LOC_Os03g08600.2	PGSIP-A	OsPGSIP-A2	0	Chloroplast. Cytoplasm
LOC_Os02g35020.1	PGSIP-A	OsPGSIP-A3	0	Peroxisome
LOC_Os02g41520.1	PGSIP-B	OsPGSIP-B1	5	Cell membrane. Chloroplast. Mitochondrion
LOC_Os04g43700.1	PGSIP-B	OsPGSIP-B2	1	Chloroplast. Mitochondrion
LOC_Os10g40640.1	PGSIP-C	OsPGSIP-C1	6	Cell membrane. Chloroplast. Mitochondrion
LOC_Os04g46750.1	PGSIP-C	OsPGSIP-C2	5	Cell membrane. Extracell.
