# Supplementary material for: Expansion and Evolutionary Patterns of Glycosyltransferase Family 8 in Gramineae Crop Genomes and Their Expression under Salt and Cold Stresses in Oryza sativa ssp. japonica
Source: Biomolecules. 2019 May 15;9(5):188. doi: 10.3390/biom9050188 (PMC6571792; doi:10.3390/biom9050188)
Supplement: Supplementary file 1 [file biomolecules-09-00188-s001.zip › Sup/Table S14.xls]

## Sheet: Figure S4A
	ABRE	AuxRR-core	TGA-element	CGTCA-motif	TGACG-motif	GARE-motif	P-box	TATC-box	O2-site	TCA-element	ACE	AT1-motif	ATC-motif	ATCT-motif	Box 4	Box II	chs-CMA1a or 2a or 2c	GA-motif	Gap-box	GATA-motif	G-box	GT1-motif	GTGGC-motif	I-box	LAMP-element	L-box	LS7	MRE	Sp1	TCCC-motif	TCT-motif	CAT-box	NON-box	circadian	GCN4_motif	MBSI	MSA-like	RY-element	GC-motif	ARE	LTR	MBS	TC-rich repeats	WUN-motif	AE-box
the abscisic acid responsiveness	118
auxin responsiveness/responsive		7	7
the MeJA-responsiveness				76	76
gibberellin-responsiveness/responsive						10	11	6
zein metabolism regulation									17
salicylic acid responsiveness										22
light responsiveness/responsive											10	2	4	5	55	3	9	4	1	22	129	37	2	11	4	4	1	6	20	14	18
meristem specific activation																																20	2
circadian control																																		7
endosperm expression/specific activation																																			5
flavonoid biosynthetic genes regulation																																				5
cell cycle regulation																																					3
seed-specific regulation																																						4
anoxic specific inducibility																																							19	67
low-temperature responsiveness																																									18
drought-inducibility																																										29
defense and stress responsiveness																																											8
wound-responsive element																																												3
light response																																													13

## Sheet: Figure S4B
OsGATL2	119	163	the abscisic acid responsiveness
OsGATL2	465	509	the abscisic acid responsiveness
OsGATL2	1209	1253	the abscisic acid responsiveness
OsGATL2	1309	1353	the abscisic acid responsiveness
OsGATL2	1311	1355	the abscisic acid responsiveness
OsGATL2	1312	1356	the abscisic acid responsiveness
OsGATL2	1432	1476	the abscisic acid responsiveness
OsGATL3	167	211	the abscisic acid responsiveness
OsGATL3	1435	1479	the abscisic acid responsiveness
OsGATL3	1437	1481	the abscisic acid responsiveness
OsGATL4	668	712	the abscisic acid responsiveness
OsGATL4	1109	1153	the abscisic acid responsiveness
OsGATL4	1190	1234	the abscisic acid responsiveness
OsGATL6	1254	1298	the abscisic acid responsiveness
OsGATL7	1121	1165	the abscisic acid responsiveness
OsGATL8	110	154	the abscisic acid responsiveness
OsGATL8	166	210	the abscisic acid responsiveness
OsGATL8	168	212	the abscisic acid responsiveness
OsGATL8	169	213	the abscisic acid responsiveness
OsGATL8	365	409	the abscisic acid responsiveness
OsGATL8	399	443	the abscisic acid responsiveness
OsGATL8	700	744	the abscisic acid responsiveness
OsGATL8	1029	1073	the abscisic acid responsiveness
OsGATL8	1130	1174	the abscisic acid responsiveness
OsGATL8	1273	1317	the abscisic acid responsiveness
OsGAUT1	633	677	the abscisic acid responsiveness
OsGAUT1	635	679	the abscisic acid responsiveness
OsGAUT1	1446	1490	the abscisic acid responsiveness
OsGAUT1	1449	1493	the abscisic acid responsiveness
OsGAUT10	1196	1240	the abscisic acid responsiveness
OsGAUT11	1402	1446	the abscisic acid responsiveness
OsGAUT12	501	545	the abscisic acid responsiveness
OsGAUT12	502	546	the abscisic acid responsiveness
OsGAUT13	308	352	the abscisic acid responsiveness
OsGAUT13	352	396	the abscisic acid responsiveness
OsGAUT13	1098	1142	the abscisic acid responsiveness
OsGAUT14	1309	1353	the abscisic acid responsiveness
OsGAUT14	1321	1365	the abscisic acid responsiveness
OsGAUT14	1466	1510	the abscisic acid responsiveness
OsGAUT16	983	1027	the abscisic acid responsiveness
OsGAUT16	1482	1526	the abscisic acid responsiveness
OsGAUT16	1483	1527	the abscisic acid responsiveness
OsGAUT17	421	465	the abscisic acid responsiveness
OsGAUT17	510	554	the abscisic acid responsiveness
OsGAUT17	900	944	the abscisic acid responsiveness
OsGAUT18	417	461	the abscisic acid responsiveness
OsGAUT18	550	594	the abscisic acid responsiveness
OsGAUT2	559	603	the abscisic acid responsiveness
OsGAUT2	937	981	the abscisic acid responsiveness
OsGAUT2	979	1023	the abscisic acid responsiveness
OsGAUT2	1018	1062	the abscisic acid responsiveness
OsGAUT20	717	761	the abscisic acid responsiveness
OsGAUT20	1098	1142	the abscisic acid responsiveness
OsGAUT20	1343	1387	the abscisic acid responsiveness
OsGAUT20	1344	1388	the abscisic acid responsiveness
OsGAUT22	709	753	the abscisic acid responsiveness
OsGAUT23	130	174	the abscisic acid responsiveness
OsGAUT23	131	175	the abscisic acid responsiveness
OsGAUT3	114	158	the abscisic acid responsiveness
OsGAUT3	115	159	the abscisic acid responsiveness
OsGAUT3	1190	1234	the abscisic acid responsiveness
OsGAUT4	489	533	the abscisic acid responsiveness
OsGAUT5	830	874	the abscisic acid responsiveness
OsGAUT5	1034	1078	the abscisic acid responsiveness
OsGAUT6	105	149	the abscisic acid responsiveness
OsGAUT6	1176	1220	the abscisic acid responsiveness
OsGAUT6	1222	1266	the abscisic acid responsiveness
OsGAUT6	1240	1284	the abscisic acid responsiveness
OsGAUT6	1241	1285	the abscisic acid responsiveness
OsGAUT7	242	286	the abscisic acid responsiveness
OsGAUT7	863	907	the abscisic acid responsiveness
OsGAUT7	864	908	the abscisic acid responsiveness
OsGAUT8	516	560	the abscisic acid responsiveness
OsGAUT8	517	561	the abscisic acid responsiveness
OsGAUT9	406	450	the abscisic acid responsiveness
OsGAUT9	1331	1375	the abscisic acid responsiveness
OsGolS1	86	130	the abscisic acid responsiveness
OsGolS1	139	183	the abscisic acid responsiveness
OsGolS1	305	349	the abscisic acid responsiveness
OsGolS1	380	424	the abscisic acid responsiveness
OsGolS1	381	425	the abscisic acid responsiveness
OsGolS1	488	532	the abscisic acid responsiveness
OsGolS1	1237	1281	the abscisic acid responsiveness
OsGolS1	1391	1435	the abscisic acid responsiveness
OsGolS1	1392	1436	the abscisic acid responsiveness
OsGolS2	155	199	the abscisic acid responsiveness
OsGolS2	156	200	the abscisic acid responsiveness
OsGolS2	306	350	the abscisic acid responsiveness
OsGolS2	460	504	the abscisic acid responsiveness
OsGolS2	1409	1453	the abscisic acid responsiveness
OsPGSIP-A1	509	553	the abscisic acid responsiveness
OsPGSIP-A1	1173	1217	the abscisic acid responsiveness
OsPGSIP-A2	613	657	the abscisic acid responsiveness
OsPGSIP-A2	1177	1221	the abscisic acid responsiveness
OsPGSIP-A2	1294	1338	the abscisic acid responsiveness
OsPGSIP-A2	1296	1340	the abscisic acid responsiveness
OsPGSIP-A2	1297	1341	the abscisic acid responsiveness
OsPGSIP-A2	1370	1414	the abscisic acid responsiveness
OsPGSIP-A3	966	1010	the abscisic acid responsiveness
OsPGSIP-A3	1320	1364	the abscisic acid responsiveness
OsPGSIP-B1	999	1043	the abscisic acid responsiveness
OsPGSIP-B1	1252	1296	the abscisic acid responsiveness
OsPGSIP-B1	1254	1298	the abscisic acid responsiveness
OsPGSIP-B1	1255	1299	the abscisic acid responsiveness
OsPGSIP-B2	589	633	the abscisic acid responsiveness
OsPGSIP-B2	746	790	the abscisic acid responsiveness
OsPGSIP-B2	1140	1184	the abscisic acid responsiveness
OsPGSIP-B2	1338	1382	the abscisic acid responsiveness
OsPGSIP-C1	430	474	the abscisic acid responsiveness
OsPGSIP-C1	778	822	the abscisic acid responsiveness
OsPGSIP-C1	829	873	the abscisic acid responsiveness
OsPGSIP-C1	1240	1284	the abscisic acid responsiveness
OsPGSIP-C1	1287	1331	the abscisic acid responsiveness
OsPGSIP-C1	1435	1479	the abscisic acid responsiveness
OsPGSIP-C1	1436	1480	the abscisic acid responsiveness
OsPGSIP-C2	475	519	the abscisic acid responsiveness
OsPGSIP-C2	789	833	the abscisic acid responsiveness
OsPGSIP-C2	1477	1521	the abscisic acid responsiveness
OsGATL1	1087	1131	auxin responsiveness/responsive
OsGATL8	1134	1178	auxin responsiveness/responsive
OsGAUT1	106	150	auxin responsiveness/responsive
OsGAUT1	196	240	auxin responsiveness/responsive
OsGAUT10	396	440	auxin responsiveness/responsive
OsGAUT13	425	469	auxin responsiveness/responsive
OsGAUT20	1054	1098	auxin responsiveness/responsive
OsGAUT3	164	208	auxin responsiveness/responsive
OsGAUT3	1108	1152	auxin responsiveness/responsive
OsGAUT4	24	68	auxin responsiveness/responsive
OsGAUT4	996	1040	auxin responsiveness/responsive
OsPGSIP-A3	990	1034	auxin responsiveness/responsive
OsPGSIP-B2	528	572	auxin responsiveness/responsive
OsPGSIP-B2	1231	1275	auxin responsiveness/responsive
OsGATL1	137	181	1.3
OsGATL1	137	181	1.3
OsGATL1	1378	1422	1.3
OsGATL1	1378	1422	1.3
OsGATL2	1308	1352	1.3
OsGATL2	1308	1352	1.3
OsGATL2	1379	1423	1.3
OsGATL2	1379	1423	1.3
OsGATL3	993	1037	1.3
OsGATL3	993	1037	1.3
OsGATL4	151	195	1.3
OsGATL4	151	195	1.3
OsGATL4	766	810	1.3
OsGATL4	766	810	1.3
OsGATL4	955	999	1.3
OsGATL4	955	999	1.3
OsGATL4	1131	1175	1.3
OsGATL4	1131	1175	1.3
OsGATL5	117	161	1.3
OsGATL5	117	161	1.3
OsGATL5	314	358	1.3
OsGATL5	314	358	1.3
OsGATL5	415	459	1.3
OsGATL5	415	459	1.3
OsGATL6	202	246	1.3
OsGATL6	202	246	1.3
OsGATL6	711	755	1.3
OsGATL6	711	755	1.3
OsGATL8	202	246	1.3
OsGATL8	202	246	1.3
OsGATL8	260	304	1.3
OsGATL8	260	304	1.3
OsGATL8	994	1038	1.3
OsGATL8	994	1038	1.3
OsGATL8	1425	1469	1.3
OsGATL8	1425	1469	1.3
OsGAUT1	782	826	1.3
OsGAUT1	782	826	1.3
OsGAUT11	809	853	1.3
OsGAUT11	809	853	1.3
OsGAUT11	1253	1297	1.3
OsGAUT11	1253	1297	1.3
OsGAUT11	1404	1448	1.3
OsGAUT11	1404	1448	1.3
OsGAUT12	139	183	1.3
OsGAUT12	139	183	1.3
OsGAUT12	392	436	1.3
OsGAUT12	392	436	1.3
OsGAUT14	820	864	1.3
OsGAUT14	820	864	1.3
OsGAUT15	577	621	1.3
OsGAUT15	577	621	1.3
OsGAUT15	709	753	1.3
OsGAUT15	709	753	1.3
OsGAUT17	423	467	1.3
OsGAUT17	423	467	1.3
OsGAUT17	508	552	1.3
OsGAUT17	508	552	1.3
OsGAUT17	1214	1258	1.3
OsGAUT17	1214	1258	1.3
OsGAUT19	10	54	1.3
OsGAUT19	10	54	1.3
OsGAUT2	214	258	1.3
OsGAUT2	214	258	1.3
OsGAUT2	935	979	1.3
OsGAUT2	935	979	1.3
OsGAUT2	1376	1420	1.3
OsGAUT2	1376	1420	1.3
OsGAUT20	735	779	1.3
OsGAUT20	735	779	1.3
OsGAUT21	392	436	1.3
OsGAUT21	392	436	1.3
OsGAUT21	427	471	1.3
OsGAUT21	427	471	1.3
OsGAUT22	6	50	1.3
OsGAUT22	6	50	1.3
OsGAUT22	1302	1346	1.3
OsGAUT22	1302	1346	1.3
OsGAUT23	85	129	1.3
OsGAUT23	85	129	1.3
OsGAUT23	1162	1206	1.3
OsGAUT23	1162	1206	1.3
OsGAUT3	1146	1190	1.3
OsGAUT3	1146	1190	1.3
OsGAUT3	1192	1236	1.3
OsGAUT3	1192	1236	1.3
OsGAUT3	1280	1324	1.3
OsGAUT3	1280	1324	1.3
OsGAUT4	694	738	1.3
OsGAUT4	694	738	1.3
OsGAUT4	1037	1081	1.3
OsGAUT4	1037	1081	1.3
OsGAUT4	1169	1213	1.3
OsGAUT4	1169	1213	1.3
OsGAUT4	1276	1320	1.3
OsGAUT4	1276	1320	1.3
OsGAUT6	55	99	1.3
OsGAUT6	55	99	1.3
OsGAUT6	100	144	1.3
OsGAUT6	100	144	1.3
OsGAUT6	976	1020	1.3
OsGAUT6	976	1020	1.3
OsGAUT7	4	48	1.3
OsGAUT7	4	48	1.3
OsGAUT7	307	351	1.3
OsGAUT7	307	351	1.3
OsGAUT8	210	254	1.3
OsGAUT8	210	254	1.3
OsGAUT8	1402	1446	1.3
OsGAUT8	1402	1446	1.3
OsGolS1	1259	1303	1.3
OsGolS1	1259	1303	1.3
OsGolS2	313	357	1.3
OsGolS2	313	357	1.3
OsGolS2	1368	1412	1.3
OsGolS2	1368	1412	1.3
OsGolS2	1377	1421	1.3
OsGolS2	1377	1421	1.3
OsPGSIP-A1	908	952	1.3
OsPGSIP-A1	908	952	1.3
OsPGSIP-A2	1179	1223	1.3
OsPGSIP-A2	1179	1223	1.3
OsPGSIP-A3	1088	1132	1.3
OsPGSIP-A3	1088	1132	1.3
OsPGSIP-A3	1408	1452	1.3
OsPGSIP-A3	1408	1452	1.3
OsPGSIP-B1	538	582	1.3
OsPGSIP-B1	538	582	1.3
OsPGSIP-B1	1001	1045	1.3
OsPGSIP-B1	1001	1045	1.3
OsPGSIP-B1	1379	1423	1.3
OsPGSIP-B1	1379	1423	1.3
OsPGSIP-B2	1125	1169	1.3
OsPGSIP-B2	1125	1169	1.3
OsPGSIP-C1	64	108	1.3
OsPGSIP-C1	64	108	1.3
OsPGSIP-C1	246	290	1.3
OsPGSIP-C1	246	290	1.3
OsPGSIP-C1	649	693	1.3
OsPGSIP-C1	649	693	1.3
OsPGSIP-C1	780	824	1.3
OsPGSIP-C1	780	824	1.3
OsPGSIP-C1	941	985	1.3
OsPGSIP-C1	941	985	1.3
OsPGSIP-C1	1182	1226	1.3
OsPGSIP-C1	1182	1226	1.3
OsPGSIP-C2	426	470	1.3
OsPGSIP-C2	426	470	1.3
OsPGSIP-C2	977	1021	1.3
OsPGSIP-C2	977	1021	1.3
OsGATL2	980	1024	gibberellin-responsiveness/responsive
OsGATL4	10	54	gibberellin-responsiveness/responsive
OsGATL5	286	330	gibberellin-responsiveness/responsive
OsGATL5	837	881	gibberellin-responsiveness/responsive
OsGATL7	1450	1494	gibberellin-responsiveness/responsive
OsGATL8	716	760	gibberellin-responsiveness/responsive
OsGAUT1	134	178	gibberellin-responsiveness/responsive
OsGAUT10	1369	1413	gibberellin-responsiveness/responsive
OsGAUT12	786	830	gibberellin-responsiveness/responsive
OsGAUT13	407	451	gibberellin-responsiveness/responsive
OsGAUT13	513	557	gibberellin-responsiveness/responsive
OsGAUT13	755	799	gibberellin-responsiveness/responsive
OsGAUT15	473	517	gibberellin-responsiveness/responsive
OsGAUT16	279	323	gibberellin-responsiveness/responsive
OsGAUT17	698	742	gibberellin-responsiveness/responsive
OsGAUT4	1153	1197	gibberellin-responsiveness/responsive
OsGAUT5	672	716	gibberellin-responsiveness/responsive
OsGAUT5	790	834	gibberellin-responsiveness/responsive
OsGAUT9	670	714	gibberellin-responsiveness/responsive
OsGolS1	99	143	gibberellin-responsiveness/responsive
OsGolS1	504	548	gibberellin-responsiveness/responsive
OsPGSIP-A1	556	600	gibberellin-responsiveness/responsive
OsPGSIP-A1	1377	1421	gibberellin-responsiveness/responsive
OsPGSIP-B2	389	433	gibberellin-responsiveness/responsive
OsPGSIP-C2	413	457	gibberellin-responsiveness/responsive
OsGAUT11	1401	1445	zein metabolism regulation
OsGAUT15	1015	1059	zein metabolism regulation
OsGAUT17	420	464	zein metabolism regulation
OsGAUT17	506	550	zein metabolism regulation
OsGAUT19	122	166	zein metabolism regulation
OsGAUT2	933	977	zein metabolism regulation
OsGAUT23	1151	1195	zein metabolism regulation
OsGAUT3	1189	1233	zein metabolism regulation
OsGAUT3	1212	1256	zein metabolism regulation
OsGAUT5	842	886	zein metabolism regulation
OsGAUT6	113	157	zein metabolism regulation
Gene	Start position	End position	19 secondary categories
OsGAUT8	391	435	zein metabolism regulation
OsGAUT8	714	758	zein metabolism regulation
OsGolS2	861	905	zein metabolism regulation
OsGolS2	1214	1258	zein metabolism regulation
OsPGSIP-C1	954	998	zein metabolism regulation
OsGATL2	79	123	salicylic acid responsiveness
OsGATL2	648	692	salicylic acid responsiveness
OsGATL3	809	853	salicylic acid responsiveness
OsGATL3	1322	1366	salicylic acid responsiveness
OsGATL4	124	168	salicylic acid responsiveness
OsGATL8	18	62	salicylic acid responsiveness
OsGATL8	467	511	salicylic acid responsiveness
OsGAUT10	417	461	salicylic acid responsiveness
OsGAUT10	802	846	salicylic acid responsiveness
OsGAUT10	1026	1070	salicylic acid responsiveness
OsGAUT14	1058	1102	salicylic acid responsiveness
OsGAUT16	718	762	salicylic acid responsiveness
OsGAUT18	1045	1089	salicylic acid responsiveness
OsGAUT2	358	402	salicylic acid responsiveness
OsGAUT3	652	696	salicylic acid responsiveness
OsGAUT7	1002	1046	salicylic acid responsiveness
OsPGSIP-A1	1477	1521	salicylic acid responsiveness
OsPGSIP-A2	47	91	salicylic acid responsiveness
OsPGSIP-B1	149	193	salicylic acid responsiveness
OsPGSIP-B1	495	539	salicylic acid responsiveness
OsPGSIP-C1	1316	1360	salicylic acid responsiveness
OsGATL1	368	412	light responsiveness/responsive
OsGATL1	624	668	light responsiveness/responsive
OsGATL1	823	867	light responsiveness/responsive
OsGATL1	833	877	light responsiveness/responsive
OsGATL1	835	879	light responsiveness/responsive
OsGATL1	1033	1077	light responsiveness/responsive
OsGATL1	1081	1125	light responsiveness/responsive
OsGATL1	1304	1348	light responsiveness/responsive
OsGATL1	1328	1372	light responsiveness/responsive
OsGATL2	119	163	light responsiveness/responsive
OsGATL2	227	271	light responsiveness/responsive
OsGATL2	267	311	light responsiveness/responsive
OsGATL2	464	508	light responsiveness/responsive
OsGATL2	545	589	light responsiveness/responsive
OsGATL2	557	601	light responsiveness/responsive
OsGATL2	810	854	light responsiveness/responsive
OsGATL2	999	1043	light responsiveness/responsive
OsGATL2	1112	1156	light responsiveness/responsive
OsGATL2	1208	1252	light responsiveness/responsive
OsGATL2	1247	1291	light responsiveness/responsive
OsGATL2	1260	1304	light responsiveness/responsive
OsGATL2	1311	1355	light responsiveness/responsive
OsGATL2	1311	1355	light responsiveness/responsive
OsGATL3	167	211	light responsiveness/responsive
OsGATL3	218	262	light responsiveness/responsive
OsGATL3	509	553	light responsiveness/responsive
OsGATL3	534	578	light responsiveness/responsive
OsGATL3	1030	1074	light responsiveness/responsive
OsGATL3	1437	1481	light responsiveness/responsive
OsGATL4	242	286	light responsiveness/responsive
OsGATL4	484	528	light responsiveness/responsive
OsGATL4	525	569	light responsiveness/responsive
OsGATL4	526	570	light responsiveness/responsive
OsGATL4	598	642	light responsiveness/responsive
OsGATL4	623	667	light responsiveness/responsive
OsGATL4	668	712	light responsiveness/responsive
OsGATL4	827	871	light responsiveness/responsive
OsGATL4	1108	1152	light responsiveness/responsive
OsGATL4	1187	1231	light responsiveness/responsive
OsGATL4	1189	1233	light responsiveness/responsive
OsGATL4	1190	1234	light responsiveness/responsive
OsGATL4	1312	1356	light responsiveness/responsive
OsGATL4	1331	1375	light responsiveness/responsive
OsGATL4	1332	1376	light responsiveness/responsive
OsGATL4	1371	1415	light responsiveness/responsive
OsGATL5	83	127	light responsiveness/responsive
OsGATL5	164	208	light responsiveness/responsive
OsGATL5	259	303	light responsiveness/responsive
OsGATL5	367	411	light responsiveness/responsive
OsGATL5	729	773	light responsiveness/responsive
OsGATL5	792	836	light responsiveness/responsive
OsGATL5	918	962	light responsiveness/responsive
OsGATL5	1360	1404	light responsiveness/responsive
OsGATL6	755	799	light responsiveness/responsive
OsGATL6	1060	1104	light responsiveness/responsive
OsGATL6	1098	1142	light responsiveness/responsive
OsGATL6	1241	1285	light responsiveness/responsive
OsGATL6	1253	1297	light responsiveness/responsive
OsGATL7	339	383	light responsiveness/responsive
OsGATL7	378	422	light responsiveness/responsive
OsGATL7	722	766	light responsiveness/responsive
OsGATL7	1121	1165	light responsiveness/responsive
OsGATL8	110	154	light responsiveness/responsive
OsGATL8	167	211	light responsiveness/responsive
OsGATL8	168	212	light responsiveness/responsive
OsGATL8	168	212	light responsiveness/responsive
OsGATL8	364	408	light responsiveness/responsive
OsGATL8	399	443	light responsiveness/responsive
OsGATL8	444	488	light responsiveness/responsive
OsGATL8	514	558	light responsiveness/responsive
OsGATL8	1028	1072	light responsiveness/responsive
OsGATL8	1237	1281	light responsiveness/responsive
OsGATL8	1272	1316	light responsiveness/responsive
OsGATL8	1449	1493	light responsiveness/responsive
OsGAUT1	447	491	light responsiveness/responsive
OsGAUT1	633	677	light responsiveness/responsive
OsGAUT1	635	679	light responsiveness/responsive
OsGAUT1	1169	1213	light responsiveness/responsive
OsGAUT1	1208	1252	light responsiveness/responsive
OsGAUT1	1442	1486	light responsiveness/responsive
OsGAUT1	1448	1492	light responsiveness/responsive
OsGAUT10	103	147	light responsiveness/responsive
OsGAUT10	537	581	light responsiveness/responsive
OsGAUT10	630	674	light responsiveness/responsive
OsGAUT10	1024	1068	light responsiveness/responsive
OsGAUT10	1196	1240	light responsiveness/responsive
OsGAUT10	1365	1409	light responsiveness/responsive
OsGAUT11	420	464	light responsiveness/responsive
OsGAUT11	535	579	light responsiveness/responsive
OsGAUT11	857	901	light responsiveness/responsive
OsGAUT11	942	986	light responsiveness/responsive
OsGAUT11	1104	1148	light responsiveness/responsive
OsGAUT11	1326	1370	light responsiveness/responsive
OsGAUT11	1327	1371	light responsiveness/responsive
OsGAUT11	1402	1446	light responsiveness/responsive
OsGAUT11	1465	1509	light responsiveness/responsive
OsGAUT12	111	155	light responsiveness/responsive
OsGAUT12	295	339	light responsiveness/responsive
OsGAUT12	501	545	light responsiveness/responsive
OsGAUT12	501	545	light responsiveness/responsive
OsGAUT12	513	557	light responsiveness/responsive
OsGAUT12	805	849	light responsiveness/responsive
OsGAUT12	1304	1348	light responsiveness/responsive
OsGAUT12	1333	1377	light responsiveness/responsive
OsGAUT13	86	130	light responsiveness/responsive
OsGAUT13	307	351	light responsiveness/responsive
OsGAUT13	351	395	light responsiveness/responsive
OsGAUT13	385	429	light responsiveness/responsive
OsGAUT13	768	812	light responsiveness/responsive
OsGAUT13	875	919	light responsiveness/responsive
OsGAUT13	935	979	light responsiveness/responsive
OsGAUT13	1040	1084	light responsiveness/responsive
OsGAUT13	1269	1313	light responsiveness/responsive
OsGAUT13	1414	1458	light responsiveness/responsive
OsGAUT14	451	495	light responsiveness/responsive
OsGAUT14	544	588	light responsiveness/responsive
OsGAUT14	1086	1130	light responsiveness/responsive
OsGAUT14	1107	1151	light responsiveness/responsive
OsGAUT14	1108	1152	light responsiveness/responsive
OsGAUT14	1321	1365	light responsiveness/responsive
OsGAUT14	1447	1491	light responsiveness/responsive
OsGAUT15	209	253	light responsiveness/responsive
OsGAUT15	532	576	light responsiveness/responsive
OsGAUT15	765	809	light responsiveness/responsive
OsGAUT15	786	830	light responsiveness/responsive
OsGAUT15	930	974	light responsiveness/responsive
OsGAUT15	1202	1246	light responsiveness/responsive
OsGAUT16	713	757	light responsiveness/responsive
OsGAUT16	1329	1373	light responsiveness/responsive
OsGAUT16	1339	1383	light responsiveness/responsive
OsGAUT16	1417	1461	light responsiveness/responsive
OsGAUT16	1482	1526	light responsiveness/responsive
OsGAUT16	1482	1526	light responsiveness/responsive
OsGAUT17	11	55	light responsiveness/responsive
OsGAUT17	13	57	light responsiveness/responsive
OsGAUT17	13	57	light responsiveness/responsive
OsGAUT17	65	109	light responsiveness/responsive
OsGAUT17	257	301	light responsiveness/responsive
OsGAUT17	421	465	light responsiveness/responsive
OsGAUT17	443	487	light responsiveness/responsive
OsGAUT17	509	553	light responsiveness/responsive
OsGAUT17	776	820	light responsiveness/responsive
OsGAUT17	851	895	light responsiveness/responsive
OsGAUT17	1000	1044	light responsiveness/responsive
OsGAUT17	1328	1372	light responsiveness/responsive
OsGAUT17	1483	1527	light responsiveness/responsive
OsGAUT18	132	176	light responsiveness/responsive
OsGAUT18	415	459	light responsiveness/responsive
OsGAUT18	416	460	light responsiveness/responsive
OsGAUT18	550	594	light responsiveness/responsive
OsGAUT18	833	877	light responsiveness/responsive
OsGAUT19	697	741	light responsiveness/responsive
OsGAUT19	902	946	light responsiveness/responsive
OsGAUT19	1073	1117	light responsiveness/responsive
OsGAUT19	1253	1297	light responsiveness/responsive
OsGAUT2	26	70	light responsiveness/responsive
OsGAUT2	84	128	light responsiveness/responsive
OsGAUT2	615	659	light responsiveness/responsive
OsGAUT2	711	755	light responsiveness/responsive
OsGAUT2	867	911	light responsiveness/responsive
OsGAUT2	936	980	light responsiveness/responsive
OsGAUT2	977	1021	light responsiveness/responsive
OsGAUT2	978	1022	light responsiveness/responsive
OsGAUT2	1018	1062	light responsiveness/responsive
OsGAUT2	1319	1363	light responsiveness/responsive
OsGAUT20	197	241	light responsiveness/responsive
OsGAUT20	591	635	light responsiveness/responsive
OsGAUT20	717	761	light responsiveness/responsive
OsGAUT20	717	761	light responsiveness/responsive
OsGAUT20	819	863	light responsiveness/responsive
OsGAUT20	1004	1048	light responsiveness/responsive
OsGAUT20	1023	1067	light responsiveness/responsive
OsGAUT20	1098	1142	light responsiveness/responsive
OsGAUT20	1098	1142	light responsiveness/responsive
OsGAUT20	1343	1387	light responsiveness/responsive
OsGAUT20	1343	1387	light responsiveness/responsive
OsGAUT21	97	141	light responsiveness/responsive
OsGAUT21	123	167	light responsiveness/responsive
OsGAUT21	511	555	light responsiveness/responsive
OsGAUT21	517	561	light responsiveness/responsive
OsGAUT21	528	572	light responsiveness/responsive
OsGAUT21	936	980	light responsiveness/responsive
OsGAUT22	408	452	light responsiveness/responsive
OsGAUT22	674	718	light responsiveness/responsive
OsGAUT22	709	753	light responsiveness/responsive
OsGAUT22	859	903	light responsiveness/responsive
OsGAUT22	1379	1423	light responsiveness/responsive
OsGAUT23	9	53	light responsiveness/responsive
OsGAUT23	130	174	light responsiveness/responsive
OsGAUT23	130	174	light responsiveness/responsive
OsGAUT23	555	599	light responsiveness/responsive
OsGAUT23	830	874	light responsiveness/responsive
OsGAUT23	851	895	light responsiveness/responsive
OsGAUT23	1287	1331	light responsiveness/responsive
OsGAUT23	1400	1444	light responsiveness/responsive
OsGAUT23	1485	1529	light responsiveness/responsive
OsGAUT3	114	158	light responsiveness/responsive
OsGAUT3	114	158	light responsiveness/responsive
OsGAUT3	391	435	light responsiveness/responsive
OsGAUT3	1097	1141	light responsiveness/responsive
OsGAUT3	1135	1179	light responsiveness/responsive
OsGAUT3	1136	1180	light responsiveness/responsive
OsGAUT3	1190	1234	light responsiveness/responsive
OsGAUT4	375	419	light responsiveness/responsive
OsGAUT4	406	450	light responsiveness/responsive
OsGAUT4	407	451	light responsiveness/responsive
OsGAUT4	489	533	light responsiveness/responsive
OsGAUT4	806	850	light responsiveness/responsive
OsGAUT4	836	880	light responsiveness/responsive
OsGAUT4	962	1006	light responsiveness/responsive
OsGAUT4	981	1025	light responsiveness/responsive
OsGAUT4	998	1042	light responsiveness/responsive
OsGAUT4	1264	1308	light responsiveness/responsive
OsGAUT4	1450	1494	light responsiveness/responsive
OsGAUT5	343	387	light responsiveness/responsive
OsGAUT5	489	533	light responsiveness/responsive
OsGAUT5	551	595	light responsiveness/responsive
OsGAUT5	796	840	light responsiveness/responsive
OsGAUT5	829	873	light responsiveness/responsive
OsGAUT5	868	912	light responsiveness/responsive
OsGAUT5	988	1032	light responsiveness/responsive
OsGAUT5	1033	1077	light responsiveness/responsive
OsGAUT6	105	149	light responsiveness/responsive
OsGAUT6	467	511	light responsiveness/responsive
OsGAUT6	827	871	light responsiveness/responsive
OsGAUT6	864	908	light responsiveness/responsive
OsGAUT6	1176	1220	light responsiveness/responsive
OsGAUT6	1176	1220	light responsiveness/responsive
OsGAUT6	1222	1266	light responsiveness/responsive
OsGAUT6	1240	1284	light responsiveness/responsive
OsGAUT6	1240	1284	light responsiveness/responsive
OsGAUT6	1389	1433	light responsiveness/responsive
OsGAUT7	20	64	light responsiveness/responsive
OsGAUT7	207	251	light responsiveness/responsive
OsGAUT7	242	286	light responsiveness/responsive
OsGAUT7	285	329	light responsiveness/responsive
OsGAUT7	402	446	light responsiveness/responsive
OsGAUT7	675	719	light responsiveness/responsive
OsGAUT7	751	795	light responsiveness/responsive
OsGAUT7	768	812	light responsiveness/responsive
OsGAUT7	784	828	light responsiveness/responsive
OsGAUT7	863	907	light responsiveness/responsive
OsGAUT7	863	907	light responsiveness/responsive
OsGAUT7	871	915	light responsiveness/responsive
OsGAUT7	1142	1186	light responsiveness/responsive
OsGAUT7	1153	1197	light responsiveness/responsive
OsGAUT7	1352	1396	light responsiveness/responsive
OsGAUT8	515	559	light responsiveness/responsive
OsGAUT8	516	560	light responsiveness/responsive
OsGAUT8	516	560	light responsiveness/responsive
OsGAUT8	571	615	light responsiveness/responsive
OsGAUT8	595	639	light responsiveness/responsive
OsGAUT8	686	730	light responsiveness/responsive
OsGAUT8	688	732	light responsiveness/responsive
OsGAUT8	866	910	light responsiveness/responsive
OsGAUT8	1011	1055	light responsiveness/responsive
OsGAUT8	1140	1184	light responsiveness/responsive
OsGAUT9	25	69	light responsiveness/responsive
OsGAUT9	266	310	light responsiveness/responsive
OsGAUT9	342	386	light responsiveness/responsive
OsGAUT9	403	447	light responsiveness/responsive
OsGAUT9	404	448	light responsiveness/responsive
OsGAUT9	405	449	light responsiveness/responsive
OsGAUT9	556	600	light responsiveness/responsive
OsGAUT9	729	773	light responsiveness/responsive
OsGAUT9	917	961	light responsiveness/responsive
OsGAUT9	1120	1164	light responsiveness/responsive
OsGAUT9	1122	1166	light responsiveness/responsive
OsGAUT9	1330	1374	light responsiveness/responsive
OsGolS1	85	129	light responsiveness/responsive
OsGolS1	305	349	light responsiveness/responsive
OsGolS1	305	349	light responsiveness/responsive
OsGolS1	333	377	light responsiveness/responsive
OsGolS1	380	424	light responsiveness/responsive
OsGolS1	380	424	light responsiveness/responsive
OsGolS1	390	434	light responsiveness/responsive
OsGolS1	486	530	light responsiveness/responsive
OsGolS1	487	531	light responsiveness/responsive
OsGolS1	719	763	light responsiveness/responsive
OsGolS1	964	1008	light responsiveness/responsive
OsGolS1	1154	1198	light responsiveness/responsive
OsGolS1	1213	1257	light responsiveness/responsive
OsGolS1	1237	1281	light responsiveness/responsive
OsGolS1	1287	1331	light responsiveness/responsive
OsGolS1	1390	1434	light responsiveness/responsive
OsGolS1	1391	1435	light responsiveness/responsive
OsGolS1	1391	1435	light responsiveness/responsive
OsGolS2	155	199	light responsiveness/responsive
OsGolS2	155	199	light responsiveness/responsive
OsGolS2	306	350	light responsiveness/responsive
OsGolS2	459	503	light responsiveness/responsive
OsGolS2	523	567	light responsiveness/responsive
OsGolS2	566	610	light responsiveness/responsive
OsGolS2	596	640	light responsiveness/responsive
OsGolS2	936	980	light responsiveness/responsive
OsGolS2	1031	1075	light responsiveness/responsive
OsGolS2	1042	1086	light responsiveness/responsive
OsGolS2	1199	1243	light responsiveness/responsive
OsGolS2	1200	1244	light responsiveness/responsive
OsPGSIP-A1	15	59	light responsiveness/responsive
OsPGSIP-A1	341	385	light responsiveness/responsive
OsPGSIP-A1	544	588	light responsiveness/responsive
OsPGSIP-A1	1012	1056	light responsiveness/responsive
OsPGSIP-A1	1018	1062	light responsiveness/responsive
OsPGSIP-A1	1299	1343	light responsiveness/responsive
OsPGSIP-A2	273	317	light responsiveness/responsive
OsPGSIP-A2	613	657	light responsiveness/responsive
OsPGSIP-A2	787	831	light responsiveness/responsive
OsPGSIP-A2	1177	1221	light responsiveness/responsive
OsPGSIP-A2	1294	1338	light responsiveness/responsive
OsPGSIP-A2	1294	1338	light responsiveness/responsive
OsPGSIP-A2	1295	1339	light responsiveness/responsive
OsPGSIP-A2	1296	1340	light responsiveness/responsive
OsPGSIP-A2	1296	1340	light responsiveness/responsive
OsPGSIP-A2	1370	1414	light responsiveness/responsive
OsPGSIP-A2	1491	1535	light responsiveness/responsive
OsPGSIP-A3	248	292	light responsiveness/responsive
OsPGSIP-A3	343	387	light responsiveness/responsive
OsPGSIP-A3	688	732	light responsiveness/responsive
OsPGSIP-A3	966	1010	light responsiveness/responsive
OsPGSIP-A3	1189	1233	light responsiveness/responsive
OsPGSIP-A3	1303	1347	light responsiveness/responsive
OsPGSIP-A3	1320	1364	light responsiveness/responsive
OsPGSIP-B1	196	240	light responsiveness/responsive
OsPGSIP-B1	244	288	light responsiveness/responsive
OsPGSIP-B1	452	496	light responsiveness/responsive
OsPGSIP-B1	999	1043	light responsiveness/responsive
OsPGSIP-B1	1089	1133	light responsiveness/responsive
OsPGSIP-B1	1254	1298	light responsiveness/responsive
OsPGSIP-B1	1492	1536	light responsiveness/responsive
OsPGSIP-B2	523	567	light responsiveness/responsive
OsPGSIP-B2	745	789	light responsiveness/responsive
OsPGSIP-B2	784	828	light responsiveness/responsive
OsPGSIP-B2	891	935	light responsiveness/responsive
OsPGSIP-B2	1043	1087	light responsiveness/responsive
OsPGSIP-B2	1139	1183	light responsiveness/responsive
OsPGSIP-B2	1258	1302	light responsiveness/responsive
OsPGSIP-C1	121	165	light responsiveness/responsive
OsPGSIP-C1	399	443	light responsiveness/responsive
OsPGSIP-C1	405	449	light responsiveness/responsive
OsPGSIP-C1	470	514	light responsiveness/responsive
OsPGSIP-C1	778	822	light responsiveness/responsive
OsPGSIP-C1	828	872	light responsiveness/responsive
OsPGSIP-C1	902	946	light responsiveness/responsive
OsPGSIP-C1	981	1025	light responsiveness/responsive
OsPGSIP-C1	1046	1090	light responsiveness/responsive
OsPGSIP-C1	1435	1479	light responsiveness/responsive
OsPGSIP-C1	1435	1479	light responsiveness/responsive
OsPGSIP-C2	73	117	light responsiveness/responsive
OsPGSIP-C2	474	518	light responsiveness/responsive
OsPGSIP-C2	788	832	light responsiveness/responsive
OsPGSIP-C2	932	976	light responsiveness/responsive
OsPGSIP-C2	988	1032	light responsiveness/responsive
OsPGSIP-C2	1418	1462	light responsiveness/responsive
OsPGSIP-C2	1422	1466	light responsiveness/responsive
OsPGSIP-C2	1477	1521	light responsiveness/responsive
OsGATL1	1070	1114	meristem expression/specific activation
OsGATL1	1281	1325	meristem expression/specific activation
OsGATL2	1010	1054	meristem expression/specific activation
OsGATL5	1199	1243	meristem expression/specific activation
OsGAUT1	212	256	meristem expression/specific activation
OsGAUT1	1386	1430	meristem expression/specific activation
OsGAUT11	1304	1348	meristem expression/specific activation
OsGAUT14	1100	1144	meristem expression/specific activation
OsGAUT15	653	697	meristem expression/specific activation
OsGAUT15	841	885	meristem expression/specific activation
OsGAUT17	56	100	meristem expression/specific activation
OsGAUT19	1358	1402	meristem expression/specific activation
OsGAUT21	410	454	meristem expression/specific activation
OsGAUT22	821	865	meristem expression/specific activation
OsGAUT23	1263	1307	meristem expression/specific activation
OsGAUT3	898	942	meristem expression/specific activation
OsGAUT5	1364	1408	meristem expression/specific activation
OsGAUT9	475	519	meristem expression/specific activation
OsPGSIP-A1	577	621	meristem expression/specific activation
OsPGSIP-A2	1243	1287	meristem expression/specific activation
OsPGSIP-A2	1459	1503	meristem expression/specific activation
OsGATL8	1201	1245	circadian control
OsGAUT1	991	1035	circadian control
OsGAUT15	1055	1099	circadian control
OsGAUT19	1151	1195	circadian control
OsGAUT2	426	470	circadian control
OsGAUT5	110	154	circadian control
OsGAUT8	764	808	circadian control
OsGAUT11	1438	1482	endosperm expression
OsGAUT20	134	178	endosperm expression
OsPGSIP-A1	1236	1280	endosperm expression
OsPGSIP-B1	491	535	endosperm expression
OsPGSIP-C2	1342	1386	endosperm expression
OsGAUT11	1105	1149	flavonoid biosynthetic genes regulation
OsGAUT22	1385	1429	flavonoid biosynthetic genes regulation
OsGolS2	1201	1245	flavonoid biosynthetic genes regulation
OsPGSIP-B1	1082	1126	flavonoid biosynthetic genes regulation
OsPGSIP-C1	1047	1091	flavonoid biosynthetic genes regulation
OsGAUT12	1265	1309	cell cycle regulation
OsGAUT20	848	892	cell cycle regulation
OsGAUT3	310	354	cell cycle regulation
OsGATL5	675	719	seed-specific regulation
OsGAUT16	241	285	seed-specific regulation
OsGAUT18	346	390	seed-specific regulation
OsGAUT5	426	470	seed-specific regulation
OsGATL1	1042	1086	anoxic specific inducibility
OsGATL2	396	440	anoxic specific inducibility
OsGATL2	459	503	anoxic specific inducibility
OsGATL2	468	512	anoxic specific inducibility
OsGATL2	1047	1091	anoxic specific inducibility
OsGATL3	422	466	anoxic specific inducibility
OsGATL3	1093	1137	anoxic specific inducibility
OsGATL4	1183	1227	anoxic specific inducibility
OsGATL5	824	868	anoxic specific inducibility
OsGATL5	1433	1477	anoxic specific inducibility
OsGATL6	1447	1491	anoxic specific inducibility
OsGATL6	1482	1526	anoxic specific inducibility
OsGATL7	883	927	anoxic specific inducibility
OsGATL8	69	113	anoxic specific inducibility
OsGAUT1	352	396	anoxic specific inducibility
OsGAUT1	940	984	anoxic specific inducibility
OsGAUT1	1297	1341	anoxic specific inducibility
OsGAUT1	1473	1517	anoxic specific inducibility
OsGAUT10	674	718	anoxic specific inducibility
OsGAUT11	423	467	anoxic specific inducibility
OsGAUT11	607	651	anoxic specific inducibility
OsGAUT11	1087	1131	anoxic specific inducibility
OsGAUT11	1093	1137	anoxic specific inducibility
OsGAUT12	267	311	anoxic specific inducibility
OsGAUT12	1172	1216	anoxic specific inducibility
OsGAUT13	284	328	anoxic specific inducibility
OsGAUT13	809	853	anoxic specific inducibility
OsGAUT13	1068	1112	anoxic specific inducibility
OsGAUT13	1449	1493	anoxic specific inducibility
OsGAUT15	1094	1138	anoxic specific inducibility
OsGAUT15	1265	1309	anoxic specific inducibility
OsGAUT16	8	52	anoxic specific inducibility
OsGAUT16	1249	1293	anoxic specific inducibility
OsGAUT17	892	936	anoxic specific inducibility
OsGAUT17	1486	1530	anoxic specific inducibility
OsGAUT18	847	891	anoxic specific inducibility
OsGAUT18	1214	1258	anoxic specific inducibility
OsGAUT19	200	244	anoxic specific inducibility
OsGAUT19	1001	1045	anoxic specific inducibility
OsGAUT19	1244	1288	anoxic specific inducibility
OsGAUT2	183	227	anoxic specific inducibility
OsGAUT2	394	438	anoxic specific inducibility
OsGAUT20	504	548	anoxic specific inducibility
OsGAUT20	929	973	anoxic specific inducibility
OsGAUT20	1418	1462	anoxic specific inducibility
OsGAUT20	1423	1467	anoxic specific inducibility
OsGAUT21	256	300	anoxic specific inducibility
OsGAUT21	469	513	anoxic specific inducibility
OsGAUT21	1205	1249	anoxic specific inducibility
OsGAUT22	1363	1407	anoxic specific inducibility
OsGAUT23	1385	1429	anoxic specific inducibility
OsGAUT3	267	311	anoxic specific inducibility
OsGAUT3	813	857	anoxic specific inducibility
OsGAUT3	1236	1280	anoxic specific inducibility
OsGAUT3	1258	1302	anoxic specific inducibility
OsGAUT5	1159	1203	anoxic specific inducibility
OsGAUT6	80	124	anoxic specific inducibility
OsGAUT6	396	440	anoxic specific inducibility
OsGAUT6	1313	1357	anoxic specific inducibility
OsGAUT8	857	901	anoxic specific inducibility
OsGAUT8	1445	1489	anoxic specific inducibility
OsGAUT9	789	833	anoxic specific inducibility
OsGAUT9	856	900	anoxic specific inducibility
OsGAUT9	954	998	anoxic specific inducibility
OsGAUT9	959	1003	anoxic specific inducibility
OsGolS1	602	646	anoxic specific inducibility
OsGolS1	1409	1453	anoxic specific inducibility
OsGolS2	806	850	anoxic specific inducibility
OsGolS2	828	872	anoxic specific inducibility
OsPGSIP-A1	68	112	anoxic specific inducibility
OsPGSIP-A1	399	443	anoxic specific inducibility
OsPGSIP-A1	916	960	anoxic specific inducibility
OsPGSIP-A1	1138	1182	anoxic specific inducibility
OsPGSIP-A1	1341	1385	anoxic specific inducibility
OsPGSIP-A3	1154	1198	anoxic specific inducibility
OsPGSIP-A3	1177	1221	anoxic specific inducibility
OsPGSIP-B1	112	156	anoxic specific inducibility
OsPGSIP-B1	1454	1498	anoxic specific inducibility
OsPGSIP-B2	614	658	anoxic specific inducibility
OsPGSIP-C1	1001	1045	anoxic specific inducibility
OsPGSIP-C1	1201	1245	anoxic specific inducibility
OsPGSIP-C1	1395	1439	anoxic specific inducibility
OsPGSIP-C2	1201	1245	anoxic specific inducibility
OsPGSIP-C2	1381	1425	anoxic specific inducibility
OsGATL6	13	57	low-temperature responsiveness
OsGATL6	1485	1529	low-temperature responsiveness
OsGATL8	1298	1342	low-temperature responsiveness
OsGAUT12	886	930	low-temperature responsiveness
OsGAUT14	1245	1289	low-temperature responsiveness
OsGAUT15	772	816	low-temperature responsiveness
OsGAUT15	989	1033	low-temperature responsiveness
OsGAUT16	1368	1412	low-temperature responsiveness
OsGAUT2	199	243	low-temperature responsiveness
OsGAUT2	1134	1178	low-temperature responsiveness
OsGAUT2	1403	1447	low-temperature responsiveness
OsGAUT5	1396	1440	low-temperature responsiveness
OsGAUT6	1402	1446	low-temperature responsiveness
OsGolS2	1342	1386	low-temperature responsiveness
OsPGSIP-B1	472	516	low-temperature responsiveness
OsPGSIP-B1	1457	1501	low-temperature responsiveness
OsPGSIP-B2	843	887	low-temperature responsiveness
OsPGSIP-C2	833	877	low-temperature responsiveness
OsGATL1	104	148	drought-inducibility
OsGATL3	639	683	drought-inducibility
OsGATL3	686	730	drought-inducibility
OsGATL5	925	969	drought-inducibility
OsGATL7	68	112	drought-inducibility
OsGATL7	1091	1135	drought-inducibility
OsGATL8	645	689	drought-inducibility
OsGAUT11	301	345	drought-inducibility
OsGAUT12	160	204	drought-inducibility
OsGAUT12	456	500	drought-inducibility
OsGAUT13	661	705	drought-inducibility
OsGAUT15	1337	1381	drought-inducibility
OsGAUT16	296	340	drought-inducibility
OsGAUT16	941	985	drought-inducibility
OsGAUT16	1080	1124	drought-inducibility
OsGAUT19	752	796	drought-inducibility
OsGAUT23	30	74	drought-inducibility
OsGAUT23	336	380	drought-inducibility
OsGAUT4	1048	1092	drought-inducibility
OsGAUT4	1212	1256	drought-inducibility
OsGAUT6	1169	1213	drought-inducibility
OsGAUT9	680	724	drought-inducibility
OsGolS2	1442	1486	drought-inducibility
OsPGSIP-A1	224	268	drought-inducibility
OsPGSIP-B1	981	1025	drought-inducibility
OsPGSIP-C1	586	630	drought-inducibility
OsPGSIP-C1	635	679	drought-inducibility
OsGAUT13	461	505	defense and stress responsiveness
OsGAUT15	496	540	defense and stress responsiveness
OsGAUT15	786	830	defense and stress responsiveness
OsGAUT19	226	270	defense and stress responsiveness
OsGAUT22	352	396	defense and stress responsiveness
OsGolS2	1027	1071	defense and stress responsiveness
OsPGSIP-C2	1397	1441	defense and stress responsiveness
OsGAUT18	25	69	wound-responsive element
OsGAUT23	225	269	wound-responsive element
OsGAUT3	191	235	wound-responsive element
OsGATL3	442	486	light response
OsGATL8	711	755	light response
OsGAUT10	498	542	light response
OsGAUT13	716	760	light response
OsGAUT16	1238	1282	light response
OsGAUT18	1336	1380	light response
OsGAUT19	1479	1523	light response
OsGAUT2	995	1039	light response
OsGAUT3	573	617	light response
OsGAUT9	212	256	light response
OsGAUT9	487	531	light response
OsGolS1	255	299	light response
OsPGSIP-A1	818	862	light response

## Sheet: Figure 4C
Three primary categories	Number of Cis-elements	19 secondary categories	Number of Cis-elements
growth and development	350	the abscisic acid responsiveness	118
phytohormone response	407	auxin responsiveness/responsive	14
stress response	157	the MeJA-responsiveness	152
		gibberellin-responsiveness/responsive	27
		zein metabolism regulation	17
		salicylic acid responsiveness	22
		light responsiveness/responsive	361
		meristem specific activation	22
		circadian control	7
		endosperm expression/specific activation	5
		flavonoid biosynthetic genes regulation	5
		cell cycle regulation	3
		seed-specific regulation	4
		anoxic specific inducibility	86
		low-temperature responsiveness	18
		drought-inducibility	29
		defense and stress responsiveness	8
		wound-responsive element	3
		light response	13
