# Supplementary material for: Expansion and Evolutionary Patterns of Glycosyltransferase Family 8 in Gramineae Crop Genomes and Their Expression under Salt and Cold Stresses in Oryza sativa ssp. japonica
Source: Biomolecules. 2019 May 15;9(5):188. doi: 10.3390/biom9050188 (PMC6571792; doi:10.3390/biom9050188)
Supplement: Supplementary file 1 [file biomolecules-09-00188-s001.zip › Sup/Table S15.xls]

## Sheet: Sheet1
Seq_1	Seq_2	Types of duplication events	Subfamily	All tissues	Cold	Salt
OsGATL6	OsGATL7	WGD or segmental duplication	GATL	0.11	0.73	0.53
OsGAUT19	OsGAUT15	WGD or segmental duplication	GAUT	0.28	-	-
OsGAUT11	OsGAUT12	WGD or segmental duplication	GAUT	0.28	-0.53	-0.59
OsGAUT15	OsGAUT16	WGD or segmental duplication	GAUT	0.73	0.58	0.54
OsGAUT7	OsGAUT8	WGD or segmental duplication	GAUT	0.23	-0.53	-0.39
OsGAUT1	OsGAUT2	Tandem duplication	GAUT	0.22	0.36	-0.06
