# Supplementary material for: Expansion and Evolutionary Patterns of Glycosyltransferase Family 8 in Gramineae Crop Genomes and Their Expression under Salt and Cold Stresses in Oryza sativa ssp. japonica
Source: Biomolecules. 2019 May 15;9(5):188. doi: 10.3390/biom9050188 (PMC6571792; doi:10.3390/biom9050188)
Supplement: Supplementary file 1 [file biomolecules-09-00188-s001.zip › Sup/Table S2.xls]

## Sheet: Sheet1
Species	Name	Protein ID	Protein length (AA)	Chr	Chr.start	Chr.end	Gene ID	Subfamily
Brachypodium_distachyon	BdGT8-1	PNT77551	367	Chr1	64211158	64213147	BRADI_1g64830v3	GATL
	BdGT8-7	KQK21598	351	Chr1	61356589	61359034	BRADI_1g61830v3	GATL
	BdGT8-9	KQK18750	357	Chr1	42802551	42804352	BRADI_1g44470v3	GATL
	BdGT8-13	KQK13797	357	Chr1	9461193	9462601	BRADI_1g12560v3	GATL
	BdGT8-21	KQK02001	379	Chr3	58637992	58640076	BRADI_3g59760v3	GATL
	BdGT8-36	KQJ83757	342	Chr5	20137524	20138552	BRADI_5g16690v3	GATL
	BdGT8-15	KQK12930	362	Chr1	4848060	4851003	BRADI_1g06917v3	GATR
	BdGT8-2	PNT77255	559	Chr1	59362813	59367680	BRADI_1g60010v3	GAUT
	BdGT8-4	KQK22950	563	Chr1	68898659	68906597	BRADI_1g70290v3	GAUT
	BdGT8-6	KQK21856	625	Chr1	62890313	62895974	BRADI_1g63520v3	GAUT
	BdGT8-8	KQK18875	500	Chr1	43583890	43588989	BRADI_1g45210v3	GAUT
	BdGT8-10	KQK16655	682	Chr1	25325484	25328706	BRADI_1g29784v3	GAUT
	BdGT8-11	KQK14605	621	Chr1	14123159	14128241	BRADI_1g17570v3	GAUT
	BdGT8-14	KQK13741	589	Chr1	9083389	9087152	BRADI_1g12180v3	GAUT
	BdGT8-18	KQK09553	538	Chr2	48722174	48726668	BRADI_2g48710v3	GAUT
	BdGT8-20	KQK02223	564	Chr3	59606498	59609805	BRADI_3g61120v3	GAUT
	BdGT8-22	KQK01942	513	Chr3	58328957	58331364	BRADI_3g59370v3	GAUT
	BdGT8-24	KQJ99547	523	Chr3	45244562	45248444	BRADI_3g43810v3	GAUT
	BdGT8-25	KQJ98810	686	Chr3	41354819	41358766	BRADI_3g39270v3	GAUT
	BdGT8-27	KQJ96035	660	Chr3	19592817	19598452	BRADI_3g20550v3	GAUT
	BdGT8-28	PNT63374	520	Chr4	15583447	15587364	BRADI_4g14910v3	GAUT
	BdGT8-29	KQJ92498	632	Chr4	47545073	47549575	BRADI_4g44070v3	GAUT
	BdGT8-30	KQJ91168	691	Chr4	41251421	41255773	BRADI_4g36050v3	GAUT
	BdGT8-31	KQJ90683	696	Chr4	38904742	38908783	BRADI_4g33280v3	GAUT
	BdGT8-32	KQJ86153	535	Chr4	2921763	2927052	BRADI_4g03670v3	GAUT
	BdGT8-34	KQJ84844	565	Chr5	25410911	25413597	BRADI_5g23250v3	GAUT
	BdGT8-5	KQK21944	337	Chr1	63527058	63528869	BRADI_1g64120v3	GoLS
	BdGT8-12	KQK14552	344	Chr1	13797103	13799368	BRADI_1g17200v3	GoLS
	BdGT8-3	KQK23268	607	Chr1	70292699	70298513	BRADI_1g72350v3	PGSTP-A
	BdGT8-16	PNT71202	635	Chr2	22549318	22552351	BRADI_2g24737v3	PGSTP-A
	BdGT8-17	KQK10880	632	Chr2	54858131	54864311	BRADI_2g56810v3	PGSTP-A
	BdGT8-23	KQJ99881	677	Chr3	47539181	47541601	BRADI_3g45800v3	PGSTP-A
	BdGT8-33	KQJ85533	567	Chr5	28541999	28543741	BRADI_5g27680v3	PGSTP-A
	BdGT8-19	PNT69096	527	Chr3	50331357	50337851	BRADI_3g49197v3	PGSTP-B
	BdGT8-37	KQJ83611	544	Chr5	19335624	19342251	BRADI_5g15780v3	PGSTP-B
	BdGT8-26	KQJ97758	488	Chr3	35206670	35210094	BRADI_3g33080v3	PGSTP-C
	BdGT8-35	KQJ83965	466	Chr5	21170410	21177041	BRADI_5g17880v3	PGSTP-C
Hordeum_vulgare	HvGT8-13	HORVU4Hr1G054790.2	441	Chr4H	458379279	458381154	HORVU4Hr1G054790	GATL
	HvGT8-17	HORVU4Hr1G042240.1	343	Chr4H	333826343	333828212	HORVU4Hr1G042240	GATL
	HvGT8-19	HORVU4Hr1G003590.2	272	Chr4H	7860667	7861554	HORVU4Hr1G003590	GATL
	HvGT8-25	HORVU6Hr1G076820.2	465	Chr6H	527329973	527331844	HORVU6Hr1G076820	GATL
	HvGT8-28	HORVU7Hr1G040590.1	353	Chr7H	110497812	110500986	HORVU7Hr1G040590	GATL
	HvGT8-31	HORVU0Hr1G005260.1	344	ChrUn	29471201	29472233	HORVU0Hr1G005260	GATL
	HvGT8-20	HORVU5Hr1G099700.2	409	Chr5H	610623383	610626183	HORVU5Hr1G099700	GATR
	HvGT8-1	HORVU1Hr1G082380.2	666	Chr1H	529697208	529701530	HORVU1Hr1G082380	GAUT
	HvGT8-4	HORVU2Hr1G116320.3	483	Chr2H	737638089	737640024	HORVU2Hr1G116320	GAUT
	HvGT8-11	HORVU3Hr1G068970.1	535	Chr3H	522966394	522972966	HORVU3Hr1G068970	GAUT
	HvGT8-12	HORVU4Hr1G068760.2	568	Chr4H	566991987	567000367	HORVU4Hr1G068760	GAUT
	HvGT8-15	HORVU4Hr1G051070.7	629	Chr4H	417509442	417515026	HORVU4Hr1G051070	GAUT
	HvGT8-16	HORVU4Hr1G048490.2	538	Chr4H	391812428	391819112	HORVU4Hr1G048490	GAUT
	HvGT8-18	HORVU4Hr1G004440.3	619	Chr4H	9994765	10002483	HORVU4Hr1G004440	GAUT
	HvGT8-21	HORVU5Hr1G081520.3	744	Chr5H	564901323	564905507	HORVU5Hr1G081520	GAUT
	HvGT8-22	HORVU5Hr1G071650.3	654	Chr5H	533522046	533525318	HORVU5Hr1G071650	GAUT
	HvGT8-23	HORVU5Hr1G045700.2	648	Chr5H	354505564	354510868	HORVU5Hr1G045700	GAUT
	HvGT8-24	HORVU5Hr1G019640.2	563	Chr5H	86521333	86526169	HORVU5Hr1G019640	GAUT
	HvGT8-26	HORVU6Hr1G075840.1	493	Chr6H	522157008	522158909	HORVU6Hr1G075840	GAUT
	HvGT8-29	HORVU7Hr1G039260.1	562	Chr7H	102702867	102705664	HORVU7Hr1G039260	GAUT
	HvGT8-30	HORVU7Hr1G038200.1	495	Chr7H	94773634	94776618	HORVU7Hr1G038200	GAUT
	HvGT8-7	HORVU2Hr1G016440.11	335	Chr2H	37961835	37963045	HORVU2Hr1G016440	GoLS
	HvGT8-8	HORVU2Hr1G015720.2	356	Chr2H	34954004	34955585	HORVU2Hr1G015720	GoLS
	HvGT8-9	HORVU2Hr1G015700.3	359	Chr2H	34912340	34913629	HORVU2Hr1G015700	GoLS
	HvGT8-14	HORVU4Hr1G052450.1	339	Chr4H	434914064	434915889	HORVU4Hr1G052450	GoLS
	HvGT8-2	HORVU1Hr1G065560.2	628	Chr1H	467879144	467884065	HORVU1Hr1G065560	PGSTP-A
	HvGT8-10	HORVU3Hr1G091400.2	633	Chr3H	635412011	635419350	HORVU3Hr1G091400	PGSTP-A
	HvGT8-32	HORVU0Hr1G000670.2	398	ChrUn	4580340	4582691	HORVU0Hr1G000670	PGSTP-A
	HvGT8-33	HORVU0Hr1G000650.2	631	ChrUn	4488705	4492430	HORVU0Hr1G000650	PGSTP-A
	HvGT8-6	HORVU2Hr1G089320.8	481	Chr2H	638366838	638372675	HORVU2Hr1G089320	PGSTP-B
	HvGT8-27	HORVU6Hr1G058670.11	433	Chr6H	384412314	384418929	HORVU6Hr1G058670	PGSTP-B
	HvGT8-3	HORVU1Hr1G054100.7	449	Chr1H	399492141	399496809	HORVU1Hr1G054100	PGSTP-C
	HvGT8-5	HORVU2Hr1G097240.1	441	Chr2H	678192055	678196850	HORVU2Hr1G097240	PGSTP-C
Setaria_italica	SiGT8-2	KQL31446	374	Chr1	37574269	37576034	SETIT_017541mg	GATL
	SiGT8-6	KQL26945	347	Chr2	47065520	47066746	SETIT_030368mg	GATL
	SiGT8-12	KQL10135	459	Chr4	10064600	10066595	SETIT_006389mg	GATL
	SiGT8-22	KQK98222	361	Chr7	25721760	25722845	SETIT_012092mg	GATL
	SiGT8-28	KQK91245	570	Chr9	48750330	48752042	SETIT_039250mg	GATL
	SiGT8-32	KQK90803	347	Chr9	45845040	45846083	SETIT_040204mg	GATL
	SiGT8-35	KQK87730	349	Chr9	8955818	8957067	SETIT_036413mg	GATL
	SiGT8-1	KQL31496	490	Chr1	37951699	37953281	SETIT_020048mg	GAUT
	SiGT8-3	KQL29720	533	Chr1	23833153	23836153	SETIT_016867mg	GAUT
	SiGT8-5	KQL27203	643	Chr2	48516916	48521709	SETIT_029187mg	GAUT
	SiGT8-7	KQL25440	682	Chr2	38213399	38217588	SETIT_029123mg	GAUT
	SiGT8-8	KQL24972	663	Chr2	35122244	35125751	SETIT_029152mg	GAUT
	SiGT8-9	KQL16932	535	Chr3	46801134	46806027	SETIT_021715mg	GAUT
	SiGT8-11	KQL14972	627	Chr3	15260617	15265673	SETIT_021466mg	GAUT
	SiGT8-13	KQL10012	502	Chr4	8414913	8417893	SETIT_006285mg	GAUT
	SiGT8-16	KQL06809	453	Chr5	35761903	35764226	SETIT_001402mg	GAUT
	SiGT8-17	KQL02327	688	Chr6	31756555	31760066	SETIT_015690mg	GAUT
	SiGT8-18	KQL01381	648	Chr6	18306227	18310791	SETIT_013390mg	GAUT
	SiGT8-19	KQK99719	666	Chr7	34386224	34391106	SETIT_009553mg	GAUT
	SiGT8-20	KQK99118	633	Chr7	31054259	31057178	SETIT_009595mg	GAUT
	SiGT8-24	KQK95136	434	Chr8	31285806	31288412	SETIT_026393mg	GAUT
	SiGT8-25	KQK93315	666	Chr8	498367	503022	SETIT_026080mg	GAUT
	SiGT8-27	KQK91999	562	Chr9	53160828	53166158	SETIT_034955mg	GAUT
	SiGT8-31	KQK91041	637	Chr9	47309305	47313909	SETIT_034649mg	GAUT
	SiGT8-33	KQK90431	546	Chr9	42622848	42627893	SETIT_035034mg	GAUT
	SiGT8-36	KQK87648	589	Chr9	8429498	8434739	SETIT_034827mg	GAUT
	SiGT8-4	KQL27242	335	Chr2	48796324	48797844	SETIT_030450mg	GoLS
	SiGT8-29	KQK91139	226	Chr9	48054480	48055993	SETIT_039523mg	GoLS
	SiGT8-30	KQK91138	340	Chr9	48038959	48040671	SETIT_036484mg	GoLS
	SiGT8-10	KQL15399	631	Chr3	19625455	19629798	SETIT_021461mg	PGSTP-A
	SiGT8-14	KQL07980	630	Chr5	42961836	42967678	SETIT_000669mg	PGSTP-A
	SiGT8-15	KQL07789	620	Chr5	41768362	41770224	SETIT_004468mg	PGSTP-A
	SiGT8-26	KQK92260	591	Chr9	54619262	54623212	SETIT_034817mg	PGSTP-A
	SiGT8-23	KQK98102	637	Chr7	24964064	24969281	SETIT_009589mg	PGSTP-B
	SiGT8-21	KQK98388	356	Chr7	26698021	26702607	SETIT_010456mg	PGSTP-C
	SiGT8-34	KQK89980	482	Chr9	38107726	38111101	SETIT_035436mg	PGSTP-C
Sorghum_bicolor	SbGT8-1	OQU92556	400	Chr1	65353648	65355299	SORBI_3001G364700	GATL
	SbGT8-7	EER93672	353	Chr1	10965061	10966122	SORBI_3001G138200	GATL
	SbGT8-14	EER97657	357	Chr2	74973030	74976437	SORBI_3002G398400	GATL
	SbGT8-23	EES05556	368	Chr4	59164278	59165384	SORBI_3004G244100	GATL
	SbGT8-27	EES11166	342	Chr6	51653753	51654781	SORBI_3006G157800	GATL
	SbGT8-37	EER88158	367	Chr10	9352132	9354229	SORBI_3010G101400	GATL
	SbGT8-8	EER93358	382	Chr1	5384956	5389427	SORBI_3001G070700	GATR
	SbGT8-2	OQU91172	588	Chr1	10367083	10371771	SORBI_3001G131900	GAUT
	SbGT8-3	KXG39896	560	Chr1	73552876	73559125	SORBI_3001G460000	GAUT
	SbGT8-9	EER92321	628	Chr1	67162638	67168151	SORBI_3001G384200	GAUT
	SbGT8-10	EER92132	543	Chr1	62594305	62599544	SORBI_3001G338400	GAUT
	SbGT8-11	EER99238	683	Chr2	65750320	65755074	SORBI_3002G274700	GAUT
	SbGT8-13	EER97746	627	Chr2	76736295	76741349	SORBI_3002G420100	GAUT
	SbGT8-15	EER96936	786	Chr2	63083820	63087765	SORBI_3002G241100	GAUT
	SbGT8-16	KXG33297	537	Chr3	61718777	61723970	SORBI_3003G282600	GAUT
	SbGT8-19	OQU85908	454	Chr4	66842619	66845030	SORBI_3004G336401	GAUT
	SbGT8-21	EES07260	492	Chr4	58589251	58591091	SORBI_3004G237800	GAUT
	SbGT8-22	EES06845	534	Chr4	47939294	47942488	SORBI_3004G151400	GAUT
	SbGT8-24	OQU83757	547	Chr5	64825572	64829715	SORBI_3005G169500	GAUT
	SbGT8-26	EES11508	555	Chr6	57471373	57473691	SORBI_3006G232000	GAUT
	SbGT8-30	EES13695	648	Chr7	37726266	37732066	SORBI_3007G105700	GAUT
	SbGT8-31	EES17264	535	Chr8	57283853	57288727	SORBI_3008G141800	GAUT
	SbGT8-32	EES15601	654	Chr8	1978464	1983728	SORBI_3008G022500	GAUT
	SbGT8-33	EES19710	638	Chr9	53211181	53219330	SORBI_3009G177200	GAUT
	SbGT8-35	EER90432	697	Chr10	60796738	60799723	SORBI_3010G274800	GAUT
	SbGT8-36	EER89471	504	Chr10	8164175	8167747	SORBI_3010G092400	GAUT
	SbGT8-5	EER94952	349	Chr1	67764680	67766458	SORBI_3001G391300	GoLS
	SbGT8-12	EER97763	338	Chr2	77085729	77087411	SORBI_3002G423600	GoLS
	SbGT8-29	KXG24599	247	Chr7	6721378	6722398	SORBI_3007G064400	GoLS
	SbGT8-4	EER95378	605	Chr1	75151132	75156143	SORBI_3001G479800	PGSTP-A
	SbGT8-17	EES03905	629	Chr3	67808197	67811098	SORBI_3003G360500	PGSTP-A
	SbGT8-18	EES01856	633	Chr3	69118080	69123671	SORBI_3003G376700	PGSTP-A
	SbGT8-20	KXG30414	655	Chr4	52951477	52955037	SORBI_3004G177000	PGSTP-A
	SbGT8-34	EES19558	631	Chr9	50139666	50145139	SORBI_3009G144200	PGSTP-A
	SbGT8-28	EES11117	536	Chr6	50981613	50988359	SORBI_3006G148200	PGSTP-B
	SbGT8-6	EER94513	486	Chr1	58466713	58471234	SORBI_3001G302200	PGSTP-C
	SbGT8-25	OQU82100	428	Chr6	52828908	52833233	SORBI_3006G172200	PGSTP-C
Zea_mays	ZmGT8-1	Zm00001d033385_P001	351	Chr1	261226685	261227740	Zm00001d033385	GATL
	ZmGT8-5	Zm00001d029235_P001	321	Chr1	63282987	63283952	Zm00001d029235	GATL
	ZmGT8-8	Zm00001d028824_P001	373	Chr1	47729285	47730406	Zm00001d028824	GATL
	ZmGT8-15	Zm00001d002851_P001	342	Chr2	24692916	24693944	Zm00001d002851	GATL
	ZmGT8-20	Zm00001d052292_P001	427	Chr4	186143719	186145605	Zm00001d052292	GATL
	ZmGT8-23	Zm00001d017984_P001	365	Chr5	211370735	211372359	Zm00001d017984	GATL
	ZmGT8-31	Zm00001d022349_P001	363	Chr7	175991154	175992245	Zm00001d022349	GATL
	ZmGT8-34	Zm00001d047685_P001	375	Chr9	139303278	139304405	Zm00001d047685	GATL
	ZmGT8-40	Zm00001d044752_P001	372	Chr9	1245653	1246790	Zm00001d044752	GATL
	ZmGT8-43	Zm00001d025917_P001	343	Chr10	133750731	133751762	Zm00001d025917	GATL
	ZmGT8-2	Zm00001d030790_P001	538	Chr1	159877875	159884440	Zm00001d030790	GAUT
	ZmGT8-4	Zm00001d029516_P001	543	Chr1	74158653	74164219	Zm00001d029516	GAUT
	ZmGT8-6	Zm00001d029023_P007	636	Chr1	55109327	55114825	Zm00001d029023	GAUT
	ZmGT8-9	Zm00001d028188_P001	487	Chr1	25760320	25766860	Zm00001d028188	GAUT
	ZmGT8-11	Zm00001d007571_P001	539	Chr2	235048895	235052196	Zm00001d007571	GAUT
	ZmGT8-12	Zm00001d007184_P001	667	Chr2	224061979	224067160	Zm00001d007184	GAUT
	ZmGT8-13	Zm00001d006210_P009	684	Chr2	201907045	201911463	Zm00001d006210	GAUT
	ZmGT8-14	Zm00001d005981_P002	713	Chr2	194592768	194597099	Zm00001d005981	GAUT
	ZmGT8-17	Zm00001d002149_P004	555	Chr2	6819779	6827537	Zm00001d002149	GAUT
	ZmGT8-19	Zm00001d041510_P002	535	Chr3	125020876	125028056	Zm00001d041510	GAUT
	ZmGT8-21	Zm00001d052260_P001	490	Chr4	185139277	185141193	Zm00001d052260	GAUT
	ZmGT8-22	Zm00001d049326_P004	650	Chr4	26475602	26481894	Zm00001d049326	GAUT
	ZmGT8-25	Zm00001d016531_P001	521	Chr5	166564834	166567991	Zm00001d016531	GAUT
	ZmGT8-26	Zm00001d014849_P003	693	Chr5	65477326	65480470	Zm00001d014849	GAUT
	ZmGT8-27	Zm00001d013524_P009	699	Chr5	13584402	13589204	Zm00001d013524	GAUT
	ZmGT8-30	Zm00001d022428_P005	648	Chr7	177459333	177465043	Zm00001d022428	GAUT
	ZmGT8-32	Zm00001d021287_P001	683	Chr7	147960306	147965228	Zm00001d021287	GAUT
	ZmGT8-36	Zm00001d047537_P002	629	Chr9	134253655	134260330	Zm00001d047537	GAUT
	ZmGT8-37	Zm00001d047273_P001	543	Chr9	125015185	125019205	Zm00001d047273	GAUT
	ZmGT8-39	Zm00001d044828_P001	501	Chr9	4249799	4253170	Zm00001d044828	GAUT
	ZmGT8-41	Zm00001d026394_P001	555	Chr10	145133662	145136374	Zm00001d026394	GAUT
	ZmGT8-45	Zm00001d023301_P002	656	Chr10	2367346	2373054	Zm00001d023301	GAUT
	ZmGT8-7	Zm00001d028931_P001	342	Chr1	51977839	51979526	Zm00001d028931	GoLS
	ZmGT8-29	Zm00001d022538_P001	271	Chr7	179683260	179705097	Zm00001d022538	GoLS
	ZmGT8-35	Zm00001d047582_P001	345	Chr9	136350922	136352656	Zm00001d047582	GoLS
	ZmGT8-10	Zm00001d027938_P001	593	Chr1	17999743	18003647	Zm00001d027938	PGSTP-A
	ZmGT8-18	Zm00001d042627_P005	638	Chr3	174462302	174467231	Zm00001d042627	PGSTP-A
	ZmGT8-24	Zm00001d016806_P001	638	Chr5	176723531	176729940	Zm00001d016806	PGSTP-A
	ZmGT8-28	Zm00001d038229_P001	632	Chr6	152047566	152052304	Zm00001d038229	PGSTP-A
	ZmGT8-33	Zm00001d012224_P001	641	Chr8	170419466	170424898	Zm00001d012224	PGSTP-A
	ZmGT8-44	Zm00001d025865_P001	536	Chr10	131993604	132007438	Zm00001d025865	PGSTP-B
	ZmGT8-3	Zm00001d029920_P001	508	Chr1	94346625	94349899	Zm00001d029920	PGSTP-C
	ZmGT8-16	Zm00001d002725_P001	469	Chr2	20512393	20517378	Zm00001d002725	PGSTP-C
	ZmGT8-38	Zm00001d047104_P001	488	Chr9	118712626	118716122	Zm00001d047104	PGSTP-C
	ZmGT8-42	Zm00001d026165_P001	469	Chr10	140169659	140174893	Zm00001d026165	PGSTP-C
Oryza_rufipogon	OrGT8-4	ORUFI02G33600.1	373	Chr2	28939412	28940533	ORUFI02G33600	GATL
	OrGT8-9	ORUFI03G30690.1	360	Chr3	25382481	25383563	ORUFI03G30690	GATL
	OrGT8-11	ORUFI03G18780.1	347	Chr3	13476847	13477890	ORUFI03G18780	GATL
	OrGT8-14	ORUFI03G14870.1	368	Chr3	10252833	10253939	ORUFI03G14870	GATL
	OrGT8-19	ORUFI04G21140.1	341	Chr4	22338230	22339255	ORUFI04G21140	GATL
	OrGT8-21	ORUFI04G07460.1	292	Chr4	10169122	10171228	ORUFI04G07460	GATL
	OrGT8-26	ORUFI06G09570.1	371	Chr6	7049680	7050795	ORUFI06G09570	GATL
	OrGT8-30	ORUFI07G25460.1	377	Chr7	23756078	23757211	ORUFI07G25460	GATL
	OrGT8-36	ORUFI10G12620.1	257	Chr10	14472857	14473877	ORUFI10G12620	GATL
	OrGT8-8	ORUFI03G37550.1	373	Chr3	30592068	30595657	ORUFI03G37550	GATR
	OrGT8-2	ORUFI01G32630.1	525	Chr1	27818265	27822908	ORUFI01G32630	GAUT
	OrGT8-3	ORUFI02G34060.1	493	Chr2	29344750	29346697	ORUFI02G34060	GAUT
	OrGT8-7	ORUFI02G18270.1	533	Chr2	16506370	16509510	ORUFI02G18270	GAUT
	OrGT8-10	ORUFI03G22000.1	573	Chr3	16589243	16593245	ORUFI03G22000	GAUT
	OrGT8-12	ORUFI03G16650.1	635	Chr3	11746004	11750536	ORUFI03G16650	GAUT
	OrGT8-15	ORUFI03G08120.1	577	Chr3	5449025	5454171	ORUFI03G08120	GAUT
	OrGT8-17	ORUFI04G28320.1	668	Chr4	27602545	27607036	ORUFI04G28320	GAUT
	OrGT8-22	ORUFI05G22000.1	667	Chr5	20902657	20906819	ORUFI05G22000	GAUT
	OrGT8-24	ORUFI06G29990.1	995	Chr6	27575637	27583445	ORUFI06G29990	GAUT
	OrGT8-25	ORUFI06G29150.3	588	Chr6	26957636	26962334	ORUFI06G29150	GAUT
	OrGT8-27	ORUFI06G08420.1	504	Chr6	6087971	6090545	ORUFI06G08420	GAUT
	OrGT8-29	ORUFI07G27540.1	625	Chr7	25417848	25422920	ORUFI07G27540	GAUT
	OrGT8-31	ORUFI08G21430.1	677	Chr8	22137704	22141507	ORUFI08G21430	GAUT
	OrGT8-32	ORUFI08G11970.1	643	Chr8	12745741	12750982	ORUFI08G11970	GAUT
	OrGT8-33	ORUFI09G18790.1	1780	Chr9	18459760	18474132	ORUFI09G18790	GAUT
	OrGT8-34	ORUFI09G15130.1	707	Chr9	16022452	16026845	ORUFI09G15130	GAUT
	OrGT8-37	ORUFI10G07820.1	504	Chr10	9895686	9900348	ORUFI10G07820	GAUT
	OrGT8-38	ORUFI11G19830.1	504	Chr11	22458002	22461330	ORUFI11G19830	GAUT
	OrGT8-39	ORUFI11G01420.1	639	Chr11	1016218	1021423	ORUFI11G01420	GAUT
	OrGT8-40	ORUFI12G18640.1	554	Chr12	20147156	20151574	ORUFI12G18640	GAUT
	OrGT8-41	ORUFI12G01490.1	659	Chr12	1037272	1041757	ORUFI12G01490	GAUT
	OrGT8-13	ORUFI03G15800.1	341	Chr3	10999760	11001582	ORUFI03G15800	GoLS
	OrGT8-28	ORUFI07G27890.1	327	Chr7	25730392	25731473	ORUFI07G27890	GoLS
	OrGT8-1	ORUFI01G42690.1	635	Chr1	35187225	35193136	ORUFI01G42690	PGSTP-A
	OrGT8-6	ORUFI02G21550.1	654	Chr2	19825937	19829100	ORUFI02G21550	PGSTP-A
	OrGT8-16	ORUFI03G06030.1	654	Chr3	4022264	4028144	ORUFI03G06030	PGSTP-A
	OrGT8-23	ORUFI05G18430.1	627	Chr5	18218148	18222196	ORUFI05G18430	PGSTP-A
	OrGT8-5	ORUFI02G25980.1	405	Chr2	23295584	23301143	ORUFI02G25980	PGSTP-B
	OrGT8-20	ORUFI04G20300.1	542	Chr4	21718140	21723773	ORUFI04G20300	PGSTP-B
	OrGT8-18	ORUFI04G22660.1	453	Chr4	23372211	23376519	ORUFI04G22660	PGSTP-C
	OrGT8-35	ORUFI10G19310.1	492	Chr10	19426588	19430734	ORUFI10G19310	PGSTP-C
Oryza_sativa	OsGATL6	LOC_Os02g50600.1	374	Chr2	30899534	30901300	LOC_Os02g50600	GATL
	OsGATL8	LOC_Os03g18890.1	369	Chr3	10583980	10586026	LOC_Os03g18890	GATL
	OsGATL3	LOC_Os03g24510.1	348	Chr3	13970111	13971893	LOC_Os03g24510	GATL
	OsGATL2	LOC_Os03g47530.1	361	Chr3	26878142	26879719	LOC_Os03g47530	GATL
	OsGATL5	LOC_Os04g44850.1	342	Chr4	26552974	26554891	LOC_Os04g44850	GATL
	OsGATL7	LOC_Os06g13760.1	372	Chr6	7629547	7631705	LOC_Os06g13760	GATL
	OsGATL4	LOC_Os07g45260.1	378	Chr7	27006623	27008541	LOC_Os07g45260	GATL
	OsGATL1	LOC_Os10g31650.1	265	Chr10	16590298	16591137	LOC_Os10g31650	GATL
	OsGT8-40	LOC_Os03g56620.1	374	Chr3	32248913	32251621	LOC_Os03g56620	GATR
	OsGAUT22	LOC_Os01g52710.1	537	Chr1	30311221	30315924	LOC_Os01g52710	GAUT
	OsGAUT13	LOC_Os02g29530.1	534	Chr2	17559217	17562804	LOC_Os02g29530	GAUT
	OsGAUT11	LOC_Os02g51130.1	494	Chr2	31284722	31286741	LOC_Os02g51130	GAUT
	OsGAUT21	LOC_Os03g11330.1	578	Chr3	5828913	5835166	LOC_Os03g11330	GAUT
	OsGAUT15	LOC_Os03g21250.1	632	Chr3	12133469	12138706	LOC_Os03g21250	GAUT
	OsGAUT10	LOC_Os03g30000.1	542	Chr3	17109125	17113771	LOC_Os03g30000	GAUT
	OsGAUT9	LOC_Os04g54360.1	557	Chr4	32353487	32356043	LOC_Os04g54360	GAUT
	OsGAUT17	LOC_Os05g40720.1	668	Chr5	23874177	23878278	LOC_Os05g40720	GAUT
	OsGAUT12	LOC_Os06g12280.1	505	Chr6	6605479	6608454	LOC_Os06g12280	GAUT
	OsGAUT3	LOC_Os06g49810.1	589	Chr6	30136547	30141160	LOC_Os06g49810	GAUT
	OsGAUT5	LOC_Os06g51160.1	602	Chr6	30948619	30951470	LOC_Os06g51160	GAUT
	OsGAUT16	LOC_Os07g48370.1	626	Chr7	28908953	28914097	LOC_Os07g48370	GAUT
	OsGAUT6	LOC_Os08g23780.1	644	Chr8	14397923	14403073	LOC_Os08g23780	GAUT
	OsGAUT7	LOC_Os08g38740.1	727	Chr8	24495188	24499079	LOC_Os08g38740	GAUT
	OsGAUT8	LOC_Os09g30280.1	708	Chr9	18441076	18445160	LOC_Os09g30280	GAUT
	OsGAUT1	LOC_Os09g36180.1	1081	Chr9	20852282	20860971	LOC_Os09g36180	GAUT
	OsGAUT2	LOC_Os09g36190.1	698	Chr9	20862473	20866761	LOC_Os09g36190	GAUT
	OsGAUT4	LOC_Os10g21890.1	687	Chr10	11250877	11255589	LOC_Os10g21890	GAUT
	OsGAUT18	LOC_Os11g03160.1	643	Chr11	1136056	1141411	LOC_Os11g03160	GAUT
	OsGAUT14	LOC_Os11g37980.1	549	Chr11	22514187	22518111	LOC_Os11g37980	GAUT
	OsGAUT19	LOC_Os12g02910.1	660	Chr12	1069974	1075419	LOC_Os12g02910	GAUT
	OsGAUT20	LOC_Os12g38930.1	555	Chr12	23935881	23941423	LOC_Os12g38930	GAUT
	OsGolS2	LOC_Os03g20120.1	342	Chr3	11367199	11368919	LOC_Os03g20120	GoLS
	OsGolS1	LOC_Os07g48830.1	329	Chr7	29220283	29221843	LOC_Os07g48830	GoLS
	OsPGSIP-A1	LOC_Os01g65780.3	576	Chr1	38198391	38202617	LOC_Os01g65780	PGSTP-A
	OsPGSIP-A3	LOC_Os02g35020.1	655	Chr2	21014447	21017951	LOC_Os02g35020	PGSTP-A
	OsPGSIP-A2	LOC_Os03g08600.2	501	Chr3	4428836	4434164	LOC_Os03g08600	PGSTP-A
	OsPGSIP-B1	LOC_Os02g41520.1	548	Chr2	24899523	24905062	LOC_Os02g41520	PGSTP-B
	OsPGSIP-B2	LOC_Os04g43700.1	361	Chr4	25860364	25865216	LOC_Os04g43700	PGSTP-B
	OsPGSIP-C2	LOC_Os04g46750.1	429	Chr4	27720059	27725110	LOC_Os04g46750	PGSTP-C
	OsPGSIP-C1	LOC_Os10g40640.1	493	Chr10	21798920	21802986	LOC_Os10g40640	PGSTP-C
