# Supplementary material for: Expansion and Evolutionary Patterns of Glycosyltransferase Family 8 in Gramineae Crop Genomes and Their Expression under Salt and Cold Stresses in Oryza sativa ssp. japonica
Source: Biomolecules. 2019 May 15;9(5):188. doi: 10.3390/biom9050188 (PMC6571792; doi:10.3390/biom9050188)
Supplement: Supplementary file 1 [file biomolecules-09-00188-s001.zip › Sup/Table S3.xls]

## Sheet: Sheet1
	Bd	Hv	Or	Os	Sb	Si	Zm
Orthogroup0	BdGT8-1, BdGT8-13, BdGT8-21, BdGT8-36, BdGT8-7, BdGT8-9	HvGT8-13, HvGT8-17, HvGT8-19, HvGT8-25, HvGT8-28, HvGT8-31	OrGT8-11, OrGT8-14, OrGT8-19, OrGT8-21, OrGT8-26, OrGT8-30, OrGT8-36, OrGT8-4, OrGT8-9	OsGATL1, OsGATL2, OsGATL3, OsGATL4, OsGATL5, OsGATL6, OsGATL7, OsGATL8	SbGT8-1, SbGT8-14, SbGT8-23, SbGT8-27, SbGT8-37, SbGT8-7	SiGT8-12, SiGT8-2, SiGT8-22, SiGT8-28, SiGT8-32, SiGT8-35, SiGT8-6	ZmGT8-1, ZmGT8-15, ZmGT8-20, ZmGT8-23, ZmGT8-31, ZmGT8-34, ZmGT8-40, ZmGT8-43, ZmGT8-5, ZmGT8-8
Orthogroup1	BdGT8-16, BdGT8-17, BdGT8-33	HvGT8-10, HvGT8-2, HvGT8-32, HvGT8-33	OrGT8-1, OrGT8-23	OsPGSIP-A1	SbGT8-17, SbGT8-18, SbGT8-34	SiGT8-10, SiGT8-14, SiGT8-15	ZmGT8-18, ZmGT8-28, ZmGT8-33
Orthogroup2	BdGT8-12, BdGT8-5	HvGT8-14, HvGT8-7, HvGT8-8, HvGT8-9	OrGT8-13, OrGT8-28	OsGolS1, OsGolS2	SbGT8-12, SbGT8-5	SiGT8-29, SiGT8-30, SiGT8-4	ZmGT8-29, ZmGT8-35, ZmGT8-7
Orthogroup3	BdGT8-14, BdGT8-30	HvGT8-18, HvGT8-21	OrGT8-25, OrGT8-33	OsGAUT1, OsGAUT2, OsGAUT3	SbGT8-11, SbGT8-2	SiGT8-36, SiGT8-7	ZmGT8-13, ZmGT8-27, ZmGT8-32
Orthogroup4	BdGT8-26, BdGT8-35	HvGT8-3, HvGT8-5	OrGT8-18, OrGT8-35	OsPGSIP-C1, OsPGSIP-C2	SbGT8-25, SbGT8-6	SiGT8-21, SiGT8-34	ZmGT8-16, ZmGT8-3, ZmGT8-38, ZmGT8-42
Orthogroup5	BdGT8-32, BdGT8-4	HvGT8-12, HvGT8-24	OrGT8-15, OrGT8-40	OsGAUT20, OsGAUT21	SbGT8-3, SbGT8-31	SiGT8-27, SiGT8-9	ZmGT8-19, ZmGT8-2, ZmGT8-9
Orthogroup6	BdGT8-11, BdGT8-6	HvGT8-15	OrGT8-12, OrGT8-29	OsGAUT15, OsGAUT16	SbGT8-13, SbGT8-9	SiGT8-31, SiGT8-5	ZmGT8-12, ZmGT8-30, ZmGT8-36, ZmGT8-6
Orthogroup7	BdGT8-22, BdGT8-8	HvGT8-26, HvGT8-30	OrGT8-27, OrGT8-3	OsGAUT11, OsGAUT12	SbGT8-21, SbGT8-36	SiGT8-1, SiGT8-13	ZmGT8-21, ZmGT8-39
Orthogroup8	BdGT8-25, BdGT8-31	HvGT8-22	OrGT8-31, OrGT8-34	OsGAUT7, OsGAUT8	SbGT8-15, SbGT8-19	SiGT8-17, SiGT8-8	ZmGT8-14
Orthogroup9	BdGT8-19, BdGT8-37	HvGT8-27, HvGT8-6	OrGT8-20, OrGT8-5	OsPGSIP-B1, OsPGSIP-B2	SbGT8-28	SiGT8-23	ZmGT8-44
Orthogroup10	BdGT8-20, BdGT8-29	HvGT8-23	OrGT8-39, OrGT8-41	OsGAUT18, OsGAUT19	SbGT8-32	SiGT8-19, SiGT8-25	ZmGT8-45
Orthogroup11	BdGT8-2	HvGT8-16	OrGT8-10	OsGAUT10	SbGT8-10	SiGT8-33	ZmGT8-37, ZmGT8-4
Orthogroup12	BdGT8-34	HvGT8-4	OrGT8-17	OsGAUT9	SbGT8-26	SiGT8-20	ZmGT8-17, ZmGT8-41
Orthogroup13	BdGT8-10		OrGT8-24, OrGT8-37	OsGAUT4, OsGAUT5	SbGT8-35		ZmGT8-26
Orthogroup14	BdGT8-27	HvGT8-1	OrGT8-32	OsGAUT6	SbGT8-30	SiGT8-18	ZmGT8-22
Orthogroup15	BdGT8-24	HvGT8-29	OrGT8-7	OsGAUT13	SbGT8-22	SiGT8-3	ZmGT8-25
Orthogroup16	BdGT8-3		OrGT8-16	OsPGSIP-A2	SbGT8-4	SiGT8-26	ZmGT8-10
Orthogroup17	BdGT8-18	HvGT8-11	OrGT8-2	OsGAUT22	SbGT8-16	SiGT8-16
Orthogroup18	BdGT8-28		OrGT8-38	OsGAUT14	SbGT8-24	SiGT8-24	ZmGT8-11
Orthogroup19	BdGT8-15	HvGT8-20	OrGT8-8	OsGT8-40	SbGT8-8
Orthogroup20	BdGT8-23		OrGT8-6	OsPGSIP-A3	SbGT8-20		ZmGT8-24
Orthogroup21			OrGT8-22	OsGAUT17	SbGT8-33	SiGT8-11
