# Supplementary material for: Expansion and Evolutionary Patterns of Glycosyltransferase Family 8 in Gramineae Crop Genomes and Their Expression under Salt and Cold Stresses in Oryza sativa ssp. japonica
Source: Biomolecules. 2019 May 15;9(5):188. doi: 10.3390/biom9050188 (PMC6571792; doi:10.3390/biom9050188)
Supplement: Supplementary file 1 [file biomolecules-09-00188-s001.zip › Sup/Table S4.xls]

## Sheet: Sheet2
	Bd	Hv	Or	Os	Sb	Si	Zm	Total
Orthogroup0	6	6	9	8	6	7	10	52
Orthogroup1	3	4	2	1	3	3	3	19
Orthogroup2	2	4	2	2	2	3	3	18
Orthogroup3	2	2	2	3	2	2	3	16
Orthogroup4	2	2	2	2	2	2	4	16
Orthogroup5	2	2	2	2	2	2	3	15
Orthogroup6	2	1	2	2	2	2	4	15
Orthogroup7	2	2	2	2	2	2	2	14
Orthogroup8	2	1	2	2	2	2	1	12
Orthogroup9	2	2	2	2	1	1	1	11
Orthogroup10	2	1	2	2	1	2	1	11
Orthogroup11	1	1	1	1	1	1	2	8
Orthogroup12	1	1	1	1	1	1	2	8
Orthogroup13	1	0	2	2	1	0	1	7
Orthogroup14	1	1	1	1	1	1	1	7
Orthogroup15	1	1	1	1	1	1	1	7
Orthogroup16	1	0	1	1	1	1	1	6
Orthogroup17	1	1	1	1	1	1	0	6
Orthogroup18	1	0	1	1	1	1	1	6
Orthogroup19	1	1	1	1	1	0	0	5
Orthogroup20	1	0	1	1	1	0	1	5
Orthogroup21	0	0	1	1	1	1	0	4
