# Supplementary material for: Expansion and Evolutionary Patterns of Glycosyltransferase Family 8 in Gramineae Crop Genomes and Their Expression under Salt and Cold Stresses in Oryza sativa ssp. japonica
Source: Biomolecules. 2019 May 15;9(5):188. doi: 10.3390/biom9050188 (PMC6571792; doi:10.3390/biom9050188)
Supplement: Supplementary file 1 [file biomolecules-09-00188-s001.zip › Sup/Table S5.xlsx]

## Sheet: Bd__v__Hv
Orthogroup	Bd	Hv
Orthogroup0	BdGT8-1	HvGT8-13
Orthogroup0	BdGT8-36	HvGT8-31
Orthogroup0	BdGT8-13	HvGT8-19
Orthogroup0	BdGT8-7	HvGT8-17
Orthogroup0	BdGT8-21	HvGT8-25
Orthogroup0	BdGT8-9	HvGT8-28
Orthogroup1	BdGT8-16	HvGT8-33, HvGT8-2, HvGT8-32
Orthogroup1	BdGT8-17	HvGT8-10
Orthogroup2	BdGT8-12	HvGT8-7, HvGT8-9, HvGT8-8
Orthogroup2	BdGT8-5	HvGT8-14
Orthogroup3	BdGT8-14	HvGT8-18
Orthogroup3	BdGT8-30	HvGT8-21
Orthogroup4	BdGT8-26	HvGT8-3
Orthogroup4	BdGT8-35	HvGT8-5
Orthogroup5	BdGT8-4	HvGT8-12
Orthogroup5	BdGT8-32	HvGT8-24
Orthogroup6	BdGT8-6	HvGT8-15
Orthogroup7	BdGT8-22	HvGT8-26
Orthogroup7	BdGT8-8	HvGT8-30
Orthogroup8	BdGT8-31	HvGT8-22
Orthogroup9	BdGT8-19	HvGT8-27
Orthogroup9	BdGT8-37	HvGT8-6
Orthogroup10	BdGT8-20, BdGT8-29	HvGT8-23
Orthogroup11	BdGT8-2	HvGT8-16
Orthogroup12	BdGT8-34	HvGT8-4
Orthogroup14	BdGT8-27	HvGT8-1
Orthogroup15	BdGT8-24	HvGT8-29
Orthogroup17	BdGT8-18	HvGT8-11
Orthogroup19	BdGT8-15	HvGT8-20

## Sheet: Bd__v__Or
Orthogroup	Bd	Or
Orthogroup0	BdGT8-1	OrGT8-14
Orthogroup0	BdGT8-36	OrGT8-19
Orthogroup0	BdGT8-13	OrGT8-9, OrGT8-36
Orthogroup0	BdGT8-7	OrGT8-11
Orthogroup0	BdGT8-21	OrGT8-4
Orthogroup0	BdGT8-9	OrGT8-26
Orthogroup1	BdGT8-33, BdGT8-16	OrGT8-23
Orthogroup1	BdGT8-17	OrGT8-1
Orthogroup2	BdGT8-12	OrGT8-28
Orthogroup2	BdGT8-5	OrGT8-13
Orthogroup3	BdGT8-14	OrGT8-25
Orthogroup3	BdGT8-30	OrGT8-33
Orthogroup4	BdGT8-26	OrGT8-35
Orthogroup4	BdGT8-35	OrGT8-18
Orthogroup5	BdGT8-4	OrGT8-15
Orthogroup5	BdGT8-32	OrGT8-40
Orthogroup6	BdGT8-11	OrGT8-29
Orthogroup6	BdGT8-6	OrGT8-12
Orthogroup7	BdGT8-22	OrGT8-3
Orthogroup7	BdGT8-8	OrGT8-27
Orthogroup8	BdGT8-25	OrGT8-31
Orthogroup8	BdGT8-31	OrGT8-34
Orthogroup9	BdGT8-19	OrGT8-5
Orthogroup9	BdGT8-37	OrGT8-20
Orthogroup10	BdGT8-20, BdGT8-29	OrGT8-39, OrGT8-41
Orthogroup11	BdGT8-2	OrGT8-10
Orthogroup12	BdGT8-34	OrGT8-17
Orthogroup13	BdGT8-10	OrGT8-24, OrGT8-37
Orthogroup14	BdGT8-27	OrGT8-32
Orthogroup15	BdGT8-24	OrGT8-7
Orthogroup16	BdGT8-3	OrGT8-16
Orthogroup17	BdGT8-18	OrGT8-2
Orthogroup18	BdGT8-28	OrGT8-38
Orthogroup19	BdGT8-15	OrGT8-8
Orthogroup20	BdGT8-23	OrGT8-6

## Sheet: Bd__v__Os
Orthogroup	Bd	Os
Orthogroup0	BdGT8-1	OsGATL8
Orthogroup0	BdGT8-36	OsGATL5
Orthogroup0	BdGT8-13	OsGATL2, OsGATL1
Orthogroup0	BdGT8-7	OsGATL3
Orthogroup0	BdGT8-21	OsGATL6
Orthogroup0	BdGT8-9	OsGATL7
Orthogroup1	BdGT8-17	OsPGSIP-A1
Orthogroup2	BdGT8-12	OsGolS1
Orthogroup2	BdGT8-5	OsGolS2
Orthogroup3	BdGT8-14	OsGAUT3
Orthogroup3	BdGT8-30	OsGAUT1, OsGAUT2
Orthogroup4	BdGT8-26	OsPGSIP-C1
Orthogroup4	BdGT8-35	OsPGSIP-C2
Orthogroup5	BdGT8-4	OsGAUT21
Orthogroup5	BdGT8-32	OsGAUT20
Orthogroup6	BdGT8-11	OsGAUT16
Orthogroup6	BdGT8-6	OsGAUT15
Orthogroup7	BdGT8-22	OsGAUT11
Orthogroup7	BdGT8-8	OsGAUT12
Orthogroup8	BdGT8-25	OsGAUT7
Orthogroup8	BdGT8-31	OsGAUT8
Orthogroup9	BdGT8-19	OsPGSIP-B1
Orthogroup9	BdGT8-37	OsPGSIP-B2
Orthogroup10	BdGT8-20, BdGT8-29	OsGAUT18, OsGAUT19
Orthogroup11	BdGT8-2	OsGAUT10
Orthogroup12	BdGT8-34	OsGAUT9
Orthogroup13	BdGT8-10	OsGAUT5, OsGAUT4
Orthogroup14	BdGT8-27	OsGAUT6
Orthogroup15	BdGT8-24	OsGAUT13
Orthogroup16	BdGT8-3	OsPGSIP-A2
Orthogroup17	BdGT8-18	OsGAUT22
Orthogroup18	BdGT8-28	OsGAUT14
Orthogroup19	BdGT8-15	OsGT8-40
Orthogroup20	BdGT8-23	OsPGSIP-A3

## Sheet: Bd__v__Sb
Orthogroup	Bd	Sb
Orthogroup0	BdGT8-36	SbGT8-27
Orthogroup0	BdGT8-13	SbGT8-7
Orthogroup0	BdGT8-7	SbGT8-1
Orthogroup0	BdGT8-21	SbGT8-23
Orthogroup0	BdGT8-9	SbGT8-37
Orthogroup1	BdGT8-33	SbGT8-17
Orthogroup1	BdGT8-16	SbGT8-34
Orthogroup1	BdGT8-17	SbGT8-18
Orthogroup2	BdGT8-12	SbGT8-12
Orthogroup2	BdGT8-5	SbGT8-5
Orthogroup3	BdGT8-14	SbGT8-2
Orthogroup3	BdGT8-30	SbGT8-11
Orthogroup4	BdGT8-26	SbGT8-6
Orthogroup4	BdGT8-35	SbGT8-25
Orthogroup5	BdGT8-4	SbGT8-3
Orthogroup5	BdGT8-32	SbGT8-31
Orthogroup6	BdGT8-11	SbGT8-13
Orthogroup6	BdGT8-6	SbGT8-9
Orthogroup7	BdGT8-22	SbGT8-21
Orthogroup7	BdGT8-8	SbGT8-36
Orthogroup8	BdGT8-25	SbGT8-19
Orthogroup8	BdGT8-31	SbGT8-15
Orthogroup9	BdGT8-37	SbGT8-28
Orthogroup10	BdGT8-20, BdGT8-29	SbGT8-32
Orthogroup11	BdGT8-2	SbGT8-10
Orthogroup12	BdGT8-34	SbGT8-26
Orthogroup13	BdGT8-10	SbGT8-35
Orthogroup14	BdGT8-27	SbGT8-30
Orthogroup15	BdGT8-24	SbGT8-22
Orthogroup16	BdGT8-3	SbGT8-4
Orthogroup17	BdGT8-18	SbGT8-16
Orthogroup18	BdGT8-28	SbGT8-24
Orthogroup19	BdGT8-15	SbGT8-8
Orthogroup20	BdGT8-23	SbGT8-20

## Sheet: Bd__v__Si
Orthogroup	Bd	Si
OG0000000	BdGT8-1	SiGT8-28
OG0000000	BdGT8-36	SiGT8-22
OG0000000	BdGT8-13	SiGT8-35
OG0000000	BdGT8-7	SiGT8-32
OG0000000	BdGT8-21	SiGT8-2
OG0000000	BdGT8-9	SiGT8-12
OG0000001	BdGT8-33	SiGT8-15
OG0000001	BdGT8-16	SiGT8-10
OG0000001	BdGT8-17	SiGT8-14
OG0000002	BdGT8-12	SiGT8-4
OG0000002	BdGT8-5	SiGT8-29, SiGT8-30
OG0000003	BdGT8-14	SiGT8-36
OG0000003	BdGT8-30	SiGT8-7
OG0000004	BdGT8-26	SiGT8-34
OG0000004	BdGT8-35	SiGT8-21
OG0000005	BdGT8-4	SiGT8-27
OG0000005	BdGT8-32	SiGT8-9
OG0000006	BdGT8-11	SiGT8-5
OG0000006	BdGT8-6	SiGT8-31
OG0000007	BdGT8-22	SiGT8-1
OG0000007	BdGT8-8	SiGT8-13
OG0000008	BdGT8-25	SiGT8-17
OG0000008	BdGT8-31	SiGT8-8
OG0000009	BdGT8-37	SiGT8-23
OG0000010	BdGT8-20, BdGT8-29	SiGT8-19, SiGT8-25
OG0000011	BdGT8-2	SiGT8-33
OG0000012	BdGT8-34	SiGT8-20
OG0000014	BdGT8-27	SiGT8-18
OG0000015	BdGT8-24	SiGT8-3
OG0000016	BdGT8-3	SiGT8-26
OG0000017	BdGT8-18	SiGT8-16
OG0000018	BdGT8-28	SiGT8-24

## Sheet: Bd__v__Zm
Orthogroup	Bd	Zm
Orthogroup0	BdGT8-1	ZmGT8-34, ZmGT8-8
Orthogroup0	BdGT8-36	ZmGT8-43, ZmGT8-15
Orthogroup0	BdGT8-13	ZmGT8-1
Orthogroup0	BdGT8-7	ZmGT8-5
Orthogroup0	BdGT8-21	ZmGT8-23, ZmGT8-20
Orthogroup0	BdGT8-9	ZmGT8-40
Orthogroup1	BdGT8-16	ZmGT8-28
Orthogroup1	BdGT8-17	ZmGT8-18, ZmGT8-33
Orthogroup2	BdGT8-12	ZmGT8-29
Orthogroup2	BdGT8-5	ZmGT8-7, ZmGT8-35
Orthogroup3	BdGT8-14	ZmGT8-27
Orthogroup3	BdGT8-30	ZmGT8-13, ZmGT8-32
Orthogroup4	BdGT8-26	ZmGT8-3, ZmGT8-38
Orthogroup4	BdGT8-35	ZmGT8-42, ZmGT8-16
Orthogroup5	BdGT8-4	ZmGT8-9
Orthogroup5	BdGT8-32	ZmGT8-19, ZmGT8-2
Orthogroup6	BdGT8-11	ZmGT8-12, ZmGT8-30
Orthogroup6	BdGT8-6	ZmGT8-6, ZmGT8-36
Orthogroup7	BdGT8-22	ZmGT8-21
Orthogroup7	BdGT8-8	ZmGT8-39
Orthogroup8	BdGT8-31	ZmGT8-14
Orthogroup9	BdGT8-37	ZmGT8-44
Orthogroup10	BdGT8-20, BdGT8-29	ZmGT8-45
Orthogroup11	BdGT8-2	ZmGT8-4, ZmGT8-37
Orthogroup12	BdGT8-34	ZmGT8-17, ZmGT8-41
Orthogroup13	BdGT8-10	ZmGT8-26
Orthogroup14	BdGT8-27	ZmGT8-22
Orthogroup15	BdGT8-24	ZmGT8-25
Orthogroup16	BdGT8-3	ZmGT8-10
Orthogroup18	BdGT8-28	ZmGT8-11
Orthogroup20	BdGT8-23	ZmGT8-24
