# Supplementary material for: Expansion and Evolutionary Patterns of Glycosyltransferase Family 8 in Gramineae Crop Genomes and Their Expression under Salt and Cold Stresses in Oryza sativa ssp. japonica
Source: Biomolecules. 2019 May 15;9(5):188. doi: 10.3390/biom9050188 (PMC6571792; doi:10.3390/biom9050188)
Supplement: Supplementary file 1 [file biomolecules-09-00188-s001.zip › Sup/Table S6.xlsx]

## Sheet: Hv__v__Bd
Orthogroup	Hv	Bd
Orthogroup0	HvGT8-13	BdGT8-1
Orthogroup0	HvGT8-31	BdGT8-36
Orthogroup0	HvGT8-19	BdGT8-13
Orthogroup0	HvGT8-17	BdGT8-7
Orthogroup0	HvGT8-25	BdGT8-21
Orthogroup0	HvGT8-28	BdGT8-9
Orthogroup1	HvGT8-33, HvGT8-2, HvGT8-32	BdGT8-16
Orthogroup1	HvGT8-10	BdGT8-17
Orthogroup2	HvGT8-7, HvGT8-9, HvGT8-8	BdGT8-12
Orthogroup2	HvGT8-14	BdGT8-5
Orthogroup3	HvGT8-18	BdGT8-14
Orthogroup3	HvGT8-21	BdGT8-30
Orthogroup4	HvGT8-3	BdGT8-26
Orthogroup4	HvGT8-5	BdGT8-35
Orthogroup5	HvGT8-12	BdGT8-4
Orthogroup5	HvGT8-24	BdGT8-32
Orthogroup6	HvGT8-15	BdGT8-6
Orthogroup7	HvGT8-26	BdGT8-22
Orthogroup7	HvGT8-30	BdGT8-8
Orthogroup8	HvGT8-22	BdGT8-31
Orthogroup9	HvGT8-27	BdGT8-19
Orthogroup9	HvGT8-6	BdGT8-37
Orthogroup10	HvGT8-23	BdGT8-20, BdGT8-29
Orthogroup11	HvGT8-16	BdGT8-2
Orthogroup12	HvGT8-4	BdGT8-34
Orthogroup14	HvGT8-1	BdGT8-27
Orthogroup15	HvGT8-29	BdGT8-24
Orthogroup17	HvGT8-11	BdGT8-18
Orthogroup19	HvGT8-20	BdGT8-15

## Sheet: Hv__v__Or
Orthogroup	Hv	Or
Orthogroup0	HvGT8-13	OrGT8-14
Orthogroup0	HvGT8-31	OrGT8-19
Orthogroup0	HvGT8-19	OrGT8-9, OrGT8-36
Orthogroup0	HvGT8-17	OrGT8-11
Orthogroup0	HvGT8-25	OrGT8-4
Orthogroup0	HvGT8-28	OrGT8-26
Orthogroup1	HvGT8-33, HvGT8-2, HvGT8-32	OrGT8-23
Orthogroup1	HvGT8-10	OrGT8-1
Orthogroup2	HvGT8-7, HvGT8-9, HvGT8-8	OrGT8-28
Orthogroup2	HvGT8-14	OrGT8-13
Orthogroup3	HvGT8-18	OrGT8-25
Orthogroup3	HvGT8-21	OrGT8-33
Orthogroup4	HvGT8-3	OrGT8-35
Orthogroup4	HvGT8-5	OrGT8-18
Orthogroup5	HvGT8-12	OrGT8-15
Orthogroup5	HvGT8-24	OrGT8-40
Orthogroup6	HvGT8-15	OrGT8-12
Orthogroup7	HvGT8-26	OrGT8-3
Orthogroup7	HvGT8-30	OrGT8-27
Orthogroup8	HvGT8-22	OrGT8-34
Orthogroup9	HvGT8-27	OrGT8-5
Orthogroup9	HvGT8-6	OrGT8-20
Orthogroup10	HvGT8-23	OrGT8-39, OrGT8-41
Orthogroup11	HvGT8-16	OrGT8-10
Orthogroup12	HvGT8-4	OrGT8-17
Orthogroup14	HvGT8-1	OrGT8-32
Orthogroup15	HvGT8-29	OrGT8-7
Orthogroup17	HvGT8-11	OrGT8-2
Orthogroup19	HvGT8-20	OrGT8-8

## Sheet: Hv__v__Os
Orthogroup	Hv	Os
Orthogroup0	HvGT8-13	OsGATL8
Orthogroup0	HvGT8-31	OsGATL5
Orthogroup0	HvGT8-19	OsGATL2, OsGATL1
Orthogroup0	HvGT8-17	OsGATL3
Orthogroup0	HvGT8-25	OsGATL6
Orthogroup0	HvGT8-28	OsGATL7
Orthogroup1	HvGT8-10	OsPGSIP-A1
Orthogroup2	HvGT8-7, HvGT8-9, HvGT8-8	OsGolS1
Orthogroup2	HvGT8-14	OsGolS2
Orthogroup3	HvGT8-18	OsGAUT3
Orthogroup3	HvGT8-21	OsGAUT1, OsGAUT2
Orthogroup4	HvGT8-3	OsPGSIP-C1
Orthogroup4	HvGT8-5	OsPGSIP-C2
Orthogroup5	HvGT8-12	OsGAUT21
Orthogroup5	HvGT8-24	OsGAUT20
Orthogroup6	HvGT8-15	OsGAUT15
Orthogroup7	HvGT8-26	OsGAUT11
Orthogroup7	HvGT8-30	OsGAUT12
Orthogroup8	HvGT8-22	OsGAUT8
Orthogroup9	HvGT8-27	OsPGSIP-B1
Orthogroup9	HvGT8-6	OsPGSIP-B2
Orthogroup10	HvGT8-23	OsGAUT18, OsGAUT19
Orthogroup11	HvGT8-16	OsGAUT10
Orthogroup12	HvGT8-4	OsGAUT9
Orthogroup14	HvGT8-1	OsGAUT6
Orthogroup15	HvGT8-29	OsGAUT13
Orthogroup17	HvGT8-11	OsGAUT22
Orthogroup19	HvGT8-20	OsGT8-40

## Sheet: Hv__v__Sb
Orthogroup	Hv	Sb
Orthogroup0	HvGT8-31	SbGT8-27
Orthogroup0	HvGT8-19	SbGT8-7
Orthogroup0	HvGT8-17	SbGT8-1
Orthogroup0	HvGT8-25	SbGT8-23
Orthogroup0	HvGT8-28	SbGT8-37
Orthogroup1	HvGT8-33, HvGT8-2, HvGT8-32	SbGT8-34
Orthogroup1	HvGT8-10	SbGT8-18
Orthogroup2	HvGT8-7, HvGT8-9, HvGT8-8	SbGT8-12
Orthogroup2	HvGT8-14	SbGT8-5
Orthogroup3	HvGT8-18	SbGT8-2
Orthogroup3	HvGT8-21	SbGT8-11
Orthogroup4	HvGT8-3	SbGT8-6
Orthogroup4	HvGT8-5	SbGT8-25
Orthogroup5	HvGT8-12	SbGT8-3
Orthogroup5	HvGT8-24	SbGT8-31
Orthogroup6	HvGT8-15	SbGT8-9
Orthogroup7	HvGT8-26	SbGT8-21
Orthogroup7	HvGT8-30	SbGT8-36
Orthogroup8	HvGT8-22	SbGT8-15
Orthogroup9	HvGT8-6	SbGT8-28
Orthogroup10	HvGT8-23	SbGT8-32
Orthogroup11	HvGT8-16	SbGT8-10
Orthogroup12	HvGT8-4	SbGT8-26
Orthogroup14	HvGT8-1	SbGT8-30
Orthogroup15	HvGT8-29	SbGT8-22
Orthogroup17	HvGT8-11	SbGT8-16
Orthogroup19	HvGT8-20	SbGT8-8

## Sheet: Hv__v__Si
Orthogroup	Hv	Si
Orthogroup0	HvGT8-13	SiGT8-28
Orthogroup0	HvGT8-31	SiGT8-22
Orthogroup0	HvGT8-19	SiGT8-35
Orthogroup0	HvGT8-17	SiGT8-32
Orthogroup0	HvGT8-25	SiGT8-2
Orthogroup0	HvGT8-28	SiGT8-12
Orthogroup1	HvGT8-33, HvGT8-2, HvGT8-32	SiGT8-10
Orthogroup1	HvGT8-10	SiGT8-14
Orthogroup2	HvGT8-7, HvGT8-9, HvGT8-8	SiGT8-4
Orthogroup2	HvGT8-14	SiGT8-29, SiGT8-30
Orthogroup3	HvGT8-18	SiGT8-36
Orthogroup3	HvGT8-21	SiGT8-7
Orthogroup4	HvGT8-3	SiGT8-34
Orthogroup4	HvGT8-5	SiGT8-21
Orthogroup5	HvGT8-12	SiGT8-27
Orthogroup5	HvGT8-24	SiGT8-9
Orthogroup6	HvGT8-15	SiGT8-31
Orthogroup7	HvGT8-26	SiGT8-1
Orthogroup7	HvGT8-30	SiGT8-13
Orthogroup8	HvGT8-22	SiGT8-8
Orthogroup9	HvGT8-6	SiGT8-23
Orthogroup10	HvGT8-23	SiGT8-19, SiGT8-25
Orthogroup11	HvGT8-16	SiGT8-33
Orthogroup12	HvGT8-4	SiGT8-20
Orthogroup14	HvGT8-1	SiGT8-18
Orthogroup15	HvGT8-29	SiGT8-3
Orthogroup17	HvGT8-11	SiGT8-16

## Sheet: Hv__v__Zm
Orthogroup	Hv	Zm
Orthogroup0	HvGT8-13	ZmGT8-34, ZmGT8-8
Orthogroup0	HvGT8-31	ZmGT8-43, ZmGT8-15
Orthogroup0	HvGT8-19	ZmGT8-1
Orthogroup0	HvGT8-17	ZmGT8-5
Orthogroup0	HvGT8-25	ZmGT8-23, ZmGT8-20
Orthogroup0	HvGT8-28	ZmGT8-40
Orthogroup1	HvGT8-33, HvGT8-2, HvGT8-32	ZmGT8-28
Orthogroup1	HvGT8-10	ZmGT8-18, ZmGT8-33
Orthogroup2	HvGT8-7, HvGT8-9, HvGT8-8	ZmGT8-29
Orthogroup2	HvGT8-14	ZmGT8-7, ZmGT8-35
Orthogroup3	HvGT8-18	ZmGT8-27
Orthogroup3	HvGT8-21	ZmGT8-13, ZmGT8-32
Orthogroup4	HvGT8-3	ZmGT8-3, ZmGT8-38
Orthogroup4	HvGT8-5	ZmGT8-42, ZmGT8-16
Orthogroup5	HvGT8-12	ZmGT8-9
Orthogroup5	HvGT8-24	ZmGT8-19, ZmGT8-2
Orthogroup6	HvGT8-15	ZmGT8-6, ZmGT8-36
Orthogroup7	HvGT8-26	ZmGT8-21
Orthogroup7	HvGT8-30	ZmGT8-39
Orthogroup8	HvGT8-22	ZmGT8-14
Orthogroup9	HvGT8-6	ZmGT8-44
Orthogroup10	HvGT8-23	ZmGT8-45
Orthogroup11	HvGT8-16	ZmGT8-4, ZmGT8-37
Orthogroup12	HvGT8-4	ZmGT8-17, ZmGT8-41
Orthogroup14	HvGT8-1	ZmGT8-22
Orthogroup15	HvGT8-29	ZmGT8-25
