# Supplementary material for: Expansion and Evolutionary Patterns of Glycosyltransferase Family 8 in Gramineae Crop Genomes and Their Expression under Salt and Cold Stresses in Oryza sativa ssp. japonica
Source: Biomolecules. 2019 May 15;9(5):188. doi: 10.3390/biom9050188 (PMC6571792; doi:10.3390/biom9050188)
Supplement: Supplementary file 1 [file biomolecules-09-00188-s001.zip › Sup/Table S7.xlsx]

## Sheet: Or__v__Bd
Orthogroup	Or	Bd
Orthogroup0	OrGT8-14	BdGT8-1
Orthogroup0	OrGT8-19	BdGT8-36
Orthogroup0	OrGT8-9, OrGT8-36	BdGT8-13
Orthogroup0	OrGT8-11	BdGT8-7
Orthogroup0	OrGT8-4	BdGT8-21
Orthogroup0	OrGT8-26	BdGT8-9
Orthogroup1	OrGT8-23	BdGT8-33, BdGT8-16
Orthogroup1	OrGT8-1	BdGT8-17
Orthogroup2	OrGT8-28	BdGT8-12
Orthogroup2	OrGT8-13	BdGT8-5
Orthogroup3	OrGT8-25	BdGT8-14
Orthogroup3	OrGT8-33	BdGT8-30
Orthogroup4	OrGT8-35	BdGT8-26
Orthogroup4	OrGT8-18	BdGT8-35
Orthogroup5	OrGT8-15	BdGT8-4
Orthogroup5	OrGT8-40	BdGT8-32
Orthogroup6	OrGT8-29	BdGT8-11
Orthogroup6	OrGT8-12	BdGT8-6
Orthogroup7	OrGT8-3	BdGT8-22
Orthogroup7	OrGT8-27	BdGT8-8
Orthogroup8	OrGT8-31	BdGT8-25
Orthogroup8	OrGT8-34	BdGT8-31
Orthogroup9	OrGT8-5	BdGT8-19
Orthogroup9	OrGT8-20	BdGT8-37
Orthogroup10	OrGT8-39, OrGT8-41	BdGT8-20, BdGT8-29
Orthogroup11	OrGT8-10	BdGT8-2
Orthogroup12	OrGT8-17	BdGT8-34
Orthogroup13	OrGT8-24, OrGT8-37	BdGT8-10
Orthogroup14	OrGT8-32	BdGT8-27
Orthogroup15	OrGT8-7	BdGT8-24
Orthogroup16	OrGT8-16	BdGT8-3
Orthogroup17	OrGT8-2	BdGT8-18
Orthogroup18	OrGT8-38	BdGT8-28
Orthogroup19	OrGT8-8	BdGT8-15
Orthogroup20	OrGT8-6	BdGT8-23

## Sheet: Or__v__Hv
Orthogroup	Or	Hv
Orthogroup0	OrGT8-14	HvGT8-13
Orthogroup0	OrGT8-19	HvGT8-31
Orthogroup0	OrGT8-9, OrGT8-36	HvGT8-19
Orthogroup0	OrGT8-11	HvGT8-17
Orthogroup0	OrGT8-4	HvGT8-25
Orthogroup0	OrGT8-26	HvGT8-28
Orthogroup1	OrGT8-23	HvGT8-33, HvGT8-2, HvGT8-32
Orthogroup1	OrGT8-1	HvGT8-10
Orthogroup2	OrGT8-28	HvGT8-7, HvGT8-9, HvGT8-8
Orthogroup2	OrGT8-13	HvGT8-14
Orthogroup3	OrGT8-25	HvGT8-18
Orthogroup3	OrGT8-33	HvGT8-21
Orthogroup4	OrGT8-35	HvGT8-3
Orthogroup4	OrGT8-18	HvGT8-5
Orthogroup5	OrGT8-15	HvGT8-12
Orthogroup5	OrGT8-40	HvGT8-24
Orthogroup6	OrGT8-12	HvGT8-15
Orthogroup7	OrGT8-3	HvGT8-26
Orthogroup7	OrGT8-27	HvGT8-30
Orthogroup8	OrGT8-34	HvGT8-22
Orthogroup9	OrGT8-5	HvGT8-27
Orthogroup9	OrGT8-20	HvGT8-6
Orthogroup10	OrGT8-39, OrGT8-41	HvGT8-23
Orthogroup11	OrGT8-10	HvGT8-16
Orthogroup12	OrGT8-17	HvGT8-4
Orthogroup14	OrGT8-32	HvGT8-1
Orthogroup15	OrGT8-7	HvGT8-29
Orthogroup17	OrGT8-2	HvGT8-11
Orthogroup19	OrGT8-8	HvGT8-20

## Sheet: Or__v__Os
Orthogroup	Or	Os
Orthogroup0	OrGT8-14	OsGATL8
Orthogroup0	OrGT8-19	OsGATL5
Orthogroup0	OrGT8-9	OsGATL2
Orthogroup0	OrGT8-36	OsGATL1
Orthogroup0	OrGT8-30	OsGATL4
Orthogroup0	OrGT8-11	OsGATL3
Orthogroup0	OrGT8-4	OsGATL6
Orthogroup0	OrGT8-26	OsGATL7
Orthogroup1	OrGT8-1	OsPGSIP-A1
Orthogroup2	OrGT8-28	OsGolS1
Orthogroup2	OrGT8-13	OsGolS2
Orthogroup3	OrGT8-25	OsGAUT3
Orthogroup3	OrGT8-33	OsGAUT1, OsGAUT2
Orthogroup4	OrGT8-35	OsPGSIP-C1
Orthogroup4	OrGT8-18	OsPGSIP-C2
Orthogroup5	OrGT8-15	OsGAUT21
Orthogroup5	OrGT8-40	OsGAUT20
Orthogroup6	OrGT8-29	OsGAUT16
Orthogroup6	OrGT8-12	OsGAUT15
Orthogroup7	OrGT8-3	OsGAUT11
Orthogroup7	OrGT8-27	OsGAUT12
Orthogroup8	OrGT8-31	OsGAUT7
Orthogroup8	OrGT8-34	OsGAUT8
Orthogroup9	OrGT8-5	OsPGSIP-B1
Orthogroup9	OrGT8-20	OsPGSIP-B2
Orthogroup10	OrGT8-39	OsGAUT18
Orthogroup10	OrGT8-41	OsGAUT19
Orthogroup11	OrGT8-10	OsGAUT10
Orthogroup12	OrGT8-17	OsGAUT9
Orthogroup13	OrGT8-24	OsGAUT5
Orthogroup13	OrGT8-37	OsGAUT4
Orthogroup14	OrGT8-32	OsGAUT6
Orthogroup15	OrGT8-7	OsGAUT13
Orthogroup16	OrGT8-16	OsPGSIP-A2
Orthogroup17	OrGT8-2	OsGAUT22
Orthogroup18	OrGT8-38	OsGAUT14
Orthogroup19	OrGT8-8	OsGT8-40
Orthogroup20	OrGT8-6	OsPGSIP-A3
Orthogroup21	OrGT8-22	OsGAUT17

## Sheet: Or__v__Sb
Orthogroup	Or	Sb
Orthogroup0	OrGT8-19	SbGT8-27
Orthogroup0	OrGT8-9, OrGT8-36	SbGT8-7
Orthogroup0	OrGT8-30	SbGT8-14
Orthogroup0	OrGT8-11	SbGT8-1
Orthogroup0	OrGT8-4	SbGT8-23
Orthogroup0	OrGT8-26	SbGT8-37
Orthogroup1	OrGT8-23	SbGT8-17, SbGT8-34
Orthogroup1	OrGT8-1	SbGT8-18
Orthogroup2	OrGT8-28	SbGT8-12
Orthogroup2	OrGT8-13	SbGT8-5
Orthogroup3	OrGT8-25	SbGT8-2
Orthogroup3	OrGT8-33	SbGT8-11
Orthogroup4	OrGT8-35	SbGT8-6
Orthogroup4	OrGT8-18	SbGT8-25
Orthogroup5	OrGT8-15	SbGT8-3
Orthogroup5	OrGT8-40	SbGT8-31
Orthogroup6	OrGT8-29	SbGT8-13
Orthogroup6	OrGT8-12	SbGT8-9
Orthogroup7	OrGT8-3	SbGT8-21
Orthogroup7	OrGT8-27	SbGT8-36
Orthogroup8	OrGT8-31	SbGT8-19
Orthogroup8	OrGT8-34	SbGT8-15
Orthogroup9	OrGT8-20	SbGT8-28
Orthogroup10	OrGT8-39, OrGT8-41	SbGT8-32
Orthogroup11	OrGT8-10	SbGT8-10
Orthogroup12	OrGT8-17	SbGT8-26
Orthogroup13	OrGT8-24, OrGT8-37	SbGT8-35
Orthogroup14	OrGT8-32	SbGT8-30
Orthogroup15	OrGT8-7	SbGT8-22
Orthogroup16	OrGT8-16	SbGT8-4
Orthogroup17	OrGT8-2	SbGT8-16
Orthogroup18	OrGT8-38	SbGT8-24
Orthogroup19	OrGT8-8	SbGT8-8
Orthogroup20	OrGT8-6	SbGT8-20
Orthogroup21	OrGT8-22	SbGT8-33

## Sheet: Or__v__Si
Orthogroup	Or	Si
Orthogroup0	OrGT8-14	SiGT8-28
Orthogroup0	OrGT8-19	SiGT8-22
Orthogroup0	OrGT8-9, OrGT8-36	SiGT8-35
Orthogroup0	OrGT8-30	SiGT8-6
Orthogroup0	OrGT8-11	SiGT8-32
Orthogroup0	OrGT8-4	SiGT8-2
Orthogroup0	OrGT8-26	SiGT8-12
Orthogroup1	OrGT8-23	SiGT8-15, SiGT8-10
Orthogroup1	OrGT8-1	SiGT8-14
Orthogroup2	OrGT8-28	SiGT8-4
Orthogroup2	OrGT8-13	SiGT8-29, SiGT8-30
Orthogroup3	OrGT8-25	SiGT8-36
Orthogroup3	OrGT8-33	SiGT8-7
Orthogroup4	OrGT8-35	SiGT8-34
Orthogroup4	OrGT8-18	SiGT8-21
Orthogroup5	OrGT8-15	SiGT8-27
Orthogroup5	OrGT8-40	SiGT8-9
Orthogroup6	OrGT8-29	SiGT8-5
Orthogroup6	OrGT8-12	SiGT8-31
Orthogroup7	OrGT8-3	SiGT8-1
Orthogroup7	OrGT8-27	SiGT8-13
Orthogroup8	OrGT8-31	SiGT8-17
Orthogroup8	OrGT8-34	SiGT8-8
Orthogroup9	OrGT8-20	SiGT8-23
Orthogroup10	OrGT8-39, OrGT8-41	SiGT8-19, SiGT8-25
Orthogroup11	OrGT8-10	SiGT8-33
Orthogroup12	OrGT8-17	SiGT8-20
Orthogroup14	OrGT8-32	SiGT8-18
Orthogroup15	OrGT8-7	SiGT8-3
Orthogroup16	OrGT8-16	SiGT8-26
Orthogroup17	OrGT8-2	SiGT8-16
Orthogroup18	OrGT8-38	SiGT8-24
Orthogroup21	OrGT8-22	SiGT8-11

## Sheet: Or__v__Zm
Orthogroup	Or	Zm
Orthogroup0	OrGT8-14	ZmGT8-34, ZmGT8-8
Orthogroup0	OrGT8-19	ZmGT8-43, ZmGT8-15
Orthogroup0	OrGT8-9, OrGT8-36	ZmGT8-1
Orthogroup0	OrGT8-30	ZmGT8-31
Orthogroup0	OrGT8-11	ZmGT8-5
Orthogroup0	OrGT8-4	ZmGT8-23, ZmGT8-20
Orthogroup0	OrGT8-26	ZmGT8-40
Orthogroup1	OrGT8-23	ZmGT8-28
Orthogroup1	OrGT8-1	ZmGT8-18, ZmGT8-33
Orthogroup2	OrGT8-28	ZmGT8-29
Orthogroup2	OrGT8-13	ZmGT8-7, ZmGT8-35
Orthogroup3	OrGT8-25	ZmGT8-27
Orthogroup3	OrGT8-33	ZmGT8-13, ZmGT8-32
Orthogroup4	OrGT8-35	ZmGT8-3, ZmGT8-38
Orthogroup4	OrGT8-18	ZmGT8-42, ZmGT8-16
Orthogroup5	OrGT8-15	ZmGT8-9
Orthogroup5	OrGT8-40	ZmGT8-19, ZmGT8-2
Orthogroup6	OrGT8-29	ZmGT8-12, ZmGT8-30
Orthogroup6	OrGT8-12	ZmGT8-6, ZmGT8-36
Orthogroup7	OrGT8-3	ZmGT8-21
Orthogroup7	OrGT8-27	ZmGT8-39
Orthogroup8	OrGT8-34	ZmGT8-14
Orthogroup9	OrGT8-20	ZmGT8-44
Orthogroup10	OrGT8-39, OrGT8-41	ZmGT8-45
Orthogroup11	OrGT8-10	ZmGT8-4, ZmGT8-37
Orthogroup12	OrGT8-17	ZmGT8-17, ZmGT8-41
Orthogroup13	OrGT8-24, OrGT8-37	ZmGT8-26
Orthogroup14	OrGT8-32	ZmGT8-22
Orthogroup15	OrGT8-7	ZmGT8-25
Orthogroup16	OrGT8-16	ZmGT8-10
Orthogroup18	OrGT8-38	ZmGT8-11
Orthogroup20	OrGT8-6	ZmGT8-24
