# Supplementary material for: Expansion and Evolutionary Patterns of Glycosyltransferase Family 8 in Gramineae Crop Genomes and Their Expression under Salt and Cold Stresses in Oryza sativa ssp. japonica
Source: Biomolecules. 2019 May 15;9(5):188. doi: 10.3390/biom9050188 (PMC6571792; doi:10.3390/biom9050188)
Supplement: Supplementary file 1 [file biomolecules-09-00188-s001.zip › Sup/Table S8.xlsx]

## Sheet: Os_vs_Bd
Orthogroup	Os	Bd
Orthogroup0	OsGATL8	BdGT8-1
Orthogroup0	OsGATL5	BdGT8-36
Orthogroup0	OsGATL2, OsGATL1	BdGT8-13
Orthogroup0	OsGATL3	BdGT8-7
Orthogroup0	OsGATL6	BdGT8-21
Orthogroup0	OsGATL7	BdGT8-9
Orthogroup1	OsPGSIP-A1	BdGT8-17
Orthogroup2	OsGolS1	BdGT8-12
Orthogroup2	OsGolS2	BdGT8-5
Orthogroup3	OsGAUT3	BdGT8-14
Orthogroup3	OsGAUT1, OsGAUT2	BdGT8-30
Orthogroup4	OsPGSIP-C1	BdGT8-26
Orthogroup4	OsPGSIP-C2	BdGT8-35
Orthogroup5	OsGAUT21	BdGT8-4
Orthogroup5	OsGAUT20	BdGT8-32
Orthogroup6	OsGAUT16	BdGT8-11
Orthogroup6	OsGAUT15	BdGT8-6
Orthogroup7	OsGAUT11	BdGT8-22
Orthogroup7	OsGAUT12	BdGT8-8
Orthogroup8	OsGAUT7	BdGT8-25
Orthogroup8	OsGAUT8	BdGT8-31
Orthogroup9	OsPGSIP-B1	BdGT8-19
Orthogroup9	OsPGSIP-B2	BdGT8-37
Orthogroup10	OsGAUT18, OsGAUT19	BdGT8-20, BdGT8-29
Orthogroup11	OsGAUT10	BdGT8-2
Orthogroup12	OsGAUT9	BdGT8-34
Orthogroup13	OsGAUT5, OsGAUT4	BdGT8-10
Orthogroup14	OsGAUT6	BdGT8-27
Orthogroup15	OsGAUT13	BdGT8-24
Orthogroup16	OsPGSIP-A2	BdGT8-3
Orthogroup17	OsGAUT22	BdGT8-18
Orthogroup18	OsGAUT14	BdGT8-28
Orthogroup19	OsGT8-40	BdGT8-15
Orthogroup20	OsPGSIP-A3	BdGT8-23

## Sheet: Os_vs_Hv
Orthogroup	Os	Hv
Orthogroup0	OsGATL8	HvGT8-13
Orthogroup0	OsGATL5	HvGT8-31
Orthogroup0	OsGATL2, OsGATL1	HvGT8-19
Orthogroup0	OsGATL3	HvGT8-17
Orthogroup0	OsGATL6	HvGT8-25
Orthogroup0	OsGATL7	HvGT8-28
Orthogroup1	OsPGSIP-A1	HvGT8-10
Orthogroup2	OsGolS1	HvGT8-7, HvGT8-9, HvGT8-8
Orthogroup2	OsGolS2	HvGT8-14
Orthogroup3	OsGAUT3	HvGT8-18
Orthogroup3	OsGAUT1, OsGAUT2	HvGT8-21
Orthogroup4	OsPGSIP-C1	HvGT8-3
Orthogroup4	OsPGSIP-C2	HvGT8-5
Orthogroup5	OsGAUT21	HvGT8-12
Orthogroup5	OsGAUT20	HvGT8-24
Orthogroup6	OsGAUT15	HvGT8-15
Orthogroup7	OsGAUT11	HvGT8-26
Orthogroup7	OsGAUT12	HvGT8-30
Orthogroup8	OsGAUT8	HvGT8-22
Orthogroup9	OsPGSIP-B1	HvGT8-27
Orthogroup9	OsPGSIP-B2	HvGT8-6
Orthogroup10	OsGAUT18, OsGAUT19	HvGT8-23
Orthogroup11	OsGAUT10	HvGT8-16
Orthogroup12	OsGAUT9	HvGT8-4
Orthogroup14	OsGAUT6	HvGT8-1
Orthogroup15	OsGAUT13	HvGT8-29
Orthogroup17	OsGAUT22	HvGT8-11
Orthogroup19	OsGT8-40	HvGT8-20

## Sheet: Os_vs_Or
Orthogroup	Os	Or
Orthogroup0	OsGATL8	OrGT8-14
Orthogroup0	OsGATL5	OrGT8-19
Orthogroup0	OsGATL2	OrGT8-9
Orthogroup0	OsGATL1	OrGT8-36
Orthogroup0	OsGATL4	OrGT8-30
Orthogroup0	OsGATL3	OrGT8-11
Orthogroup0	OsGATL6	OrGT8-4
Orthogroup0	OsGATL7	OrGT8-26
Orthogroup1	OsPGSIP-A1	OrGT8-1
Orthogroup2	OsGolS1	OrGT8-28
Orthogroup2	OsGolS2	OrGT8-13
Orthogroup3	OsGAUT3	OrGT8-25
Orthogroup3	OsGAUT1, OsGAUT2	OrGT8-33
Orthogroup4	OsPGSIP-C1	OrGT8-35
Orthogroup4	OsPGSIP-C2	OrGT8-18
Orthogroup5	OsGAUT21	OrGT8-15
Orthogroup5	OsGAUT20	OrGT8-40
Orthogroup6	OsGAUT16	OrGT8-29
Orthogroup6	OsGAUT15	OrGT8-12
Orthogroup7	OsGAUT11	OrGT8-3
Orthogroup7	OsGAUT12	OrGT8-27
Orthogroup8	OsGAUT7	OrGT8-31
Orthogroup8	OsGAUT8	OrGT8-34
Orthogroup9	OsPGSIP-B1	OrGT8-5
Orthogroup9	OsPGSIP-B2	OrGT8-20
Orthogroup10	OsGAUT18	OrGT8-39
Orthogroup10	OsGAUT19	OrGT8-41
Orthogroup11	OsGAUT10	OrGT8-10
Orthogroup12	OsGAUT9	OrGT8-17
Orthogroup13	OsGAUT5	OrGT8-24
Orthogroup13	OsGAUT4	OrGT8-37
Orthogroup14	OsGAUT6	OrGT8-32
Orthogroup15	OsGAUT13	OrGT8-7
Orthogroup16	OsPGSIP-A2	OrGT8-16
Orthogroup17	OsGAUT22	OrGT8-2
Orthogroup18	OsGAUT14	OrGT8-38
Orthogroup19	OsGT8-40	OrGT8-8
Orthogroup20	OsPGSIP-A3	OrGT8-6
Orthogroup21	OsGAUT17	OrGT8-22

## Sheet: Os_vs_Sb
Orthogroup	Os	Sb
Orthogroup0	OsGATL5	SbGT8-27
Orthogroup0	OsGATL2, OsGATL1	SbGT8-7
Orthogroup0	OsGATL4	SbGT8-14
Orthogroup0	OsGATL3	SbGT8-1
Orthogroup0	OsGATL6	SbGT8-23
Orthogroup0	OsGATL7	SbGT8-37
Orthogroup1	OsPGSIP-A1	SbGT8-18
Orthogroup2	OsGolS1	SbGT8-12
Orthogroup2	OsGolS2	SbGT8-5
Orthogroup3	OsGAUT3	SbGT8-2
Orthogroup3	OsGAUT1, OsGAUT2	SbGT8-11
Orthogroup4	OsPGSIP-C1	SbGT8-6
Orthogroup4	OsPGSIP-C2	SbGT8-25
Orthogroup5	OsGAUT21	SbGT8-3
Orthogroup5	OsGAUT20	SbGT8-31
Orthogroup6	OsGAUT16	SbGT8-13
Orthogroup6	OsGAUT15	SbGT8-9
Orthogroup7	OsGAUT11	SbGT8-21
Orthogroup7	OsGAUT12	SbGT8-36
Orthogroup8	OsGAUT7	SbGT8-19
Orthogroup8	OsGAUT8	SbGT8-15
Orthogroup9	OsPGSIP-B2	SbGT8-28
Orthogroup10	OsGAUT18, OsGAUT19	SbGT8-32
Orthogroup11	OsGAUT10	SbGT8-10
Orthogroup12	OsGAUT9	SbGT8-26
Orthogroup13	OsGAUT5, OsGAUT4	SbGT8-35
Orthogroup14	OsGAUT6	SbGT8-30
Orthogroup15	OsGAUT13	SbGT8-22
Orthogroup16	OsPGSIP-A2	SbGT8-4
Orthogroup17	OsGAUT22	SbGT8-16
Orthogroup18	OsGAUT14	SbGT8-24
Orthogroup19	OsGT8-40	SbGT8-8
Orthogroup20	OsPGSIP-A3	SbGT8-20
Orthogroup21	OsGAUT17	SbGT8-33

## Sheet: Os_vs_Si
Orthogroup	Os	Si
Orthogroup0	OsGATL8	SiGT8-28
Orthogroup0	OsGATL5	SiGT8-22
Orthogroup0	OsGATL2, OsGATL1	SiGT8-35
Orthogroup0	OsGATL4	SiGT8-6
Orthogroup0	OsGATL3	SiGT8-32
Orthogroup0	OsGATL6	SiGT8-2
Orthogroup0	OsGATL7	SiGT8-12
Orthogroup1	OsPGSIP-A1	SiGT8-14
Orthogroup2	OsGolS1	SiGT8-4
Orthogroup2	OsGolS2	SiGT8-29, SiGT8-30
Orthogroup3	OsGAUT3	SiGT8-36
Orthogroup3	OsGAUT1, OsGAUT2	SiGT8-7
Orthogroup4	OsPGSIP-C1	SiGT8-34
Orthogroup4	OsPGSIP-C2	SiGT8-21
Orthogroup5	OsGAUT21	SiGT8-27
Orthogroup5	OsGAUT20	SiGT8-9
Orthogroup6	OsGAUT16	SiGT8-5
Orthogroup6	OsGAUT15	SiGT8-31
Orthogroup7	OsGAUT11	SiGT8-1
Orthogroup7	OsGAUT12	SiGT8-13
Orthogroup8	OsGAUT7	SiGT8-17
Orthogroup8	OsGAUT8	SiGT8-8
Orthogroup9	OsPGSIP-B2	SiGT8-23
Orthogroup10	OsGAUT18, OsGAUT19	SiGT8-19, SiGT8-25
Orthogroup11	OsGAUT10	SiGT8-33
Orthogroup12	OsGAUT9	SiGT8-20
Orthogroup14	OsGAUT6	SiGT8-18
Orthogroup15	OsGAUT13	SiGT8-3
Orthogroup16	OsPGSIP-A2	SiGT8-26
Orthogroup17	OsGAUT22	SiGT8-16
Orthogroup18	OsGAUT14	SiGT8-24
Orthogroup21	OsGAUT17	SiGT8-11

## Sheet: Os_vs_Zm
Orthogroup	Os	Zm
Orthogroup0	OsGATL8	ZmGT8-34, ZmGT8-8
Orthogroup0	OsGATL5	ZmGT8-43, ZmGT8-15
Orthogroup0	OsGATL2, OsGATL1	ZmGT8-1
Orthogroup0	OsGATL4	ZmGT8-31
Orthogroup0	OsGATL3	ZmGT8-5
Orthogroup0	OsGATL6	ZmGT8-23, ZmGT8-20
Orthogroup0	OsGATL7	ZmGT8-40
Orthogroup1	OsPGSIP-A1	ZmGT8-18, ZmGT8-33
Orthogroup2	OsGolS1	ZmGT8-29
Orthogroup2	OsGolS2	ZmGT8-7, ZmGT8-35
Orthogroup3	OsGAUT3	ZmGT8-27
Orthogroup3	OsGAUT1, OsGAUT2	ZmGT8-13, ZmGT8-32
Orthogroup4	OsPGSIP-C1	ZmGT8-3, ZmGT8-38
Orthogroup4	OsPGSIP-C2	ZmGT8-42, ZmGT8-16
Orthogroup5	OsGAUT21	ZmGT8-9
Orthogroup5	OsGAUT20	ZmGT8-19, ZmGT8-2
Orthogroup6	OsGAUT16	ZmGT8-12, ZmGT8-30
Orthogroup6	OsGAUT15	ZmGT8-6, ZmGT8-36
Orthogroup7	OsGAUT11	ZmGT8-21
Orthogroup7	OsGAUT12	ZmGT8-39
Orthogroup8	OsGAUT8	ZmGT8-14
Orthogroup9	OsPGSIP-B2	ZmGT8-44
Orthogroup10	OsGAUT18, OsGAUT19	ZmGT8-45
Orthogroup11	OsGAUT10	ZmGT8-4, ZmGT8-37
Orthogroup12	OsGAUT9	ZmGT8-17, ZmGT8-41
Orthogroup13	OsGAUT5, OsGAUT4	ZmGT8-26
Orthogroup14	OsGAUT6	ZmGT8-22
Orthogroup15	OsGAUT13	ZmGT8-25
Orthogroup16	OsPGSIP-A2	ZmGT8-10
Orthogroup18	OsGAUT14	ZmGT8-11
Orthogroup20	OsPGSIP-A3	ZmGT8-24
