# Supplementary material for: Expansion and Evolutionary Patterns of Glycosyltransferase Family 8 in Gramineae Crop Genomes and Their Expression under Salt and Cold Stresses in Oryza sativa ssp. japonica
Source: Biomolecules. 2019 May 15;9(5):188. doi: 10.3390/biom9050188 (PMC6571792; doi:10.3390/biom9050188)
Supplement: Supplementary file 1 [file biomolecules-09-00188-s001.zip › Sup/Table S9.xlsx]

## Sheet: Sb__v__Bd
Orthogroup	Sb	Bd
Orthogroup0	SbGT8-27	BdGT8-36
Orthogroup0	SbGT8-7	BdGT8-13
Orthogroup0	SbGT8-1	BdGT8-7
Orthogroup0	SbGT8-23	BdGT8-21
Orthogroup0	SbGT8-37	BdGT8-9
Orthogroup1	SbGT8-17	BdGT8-33
Orthogroup1	SbGT8-34	BdGT8-16
Orthogroup1	SbGT8-18	BdGT8-17
Orthogroup2	SbGT8-12	BdGT8-12
Orthogroup2	SbGT8-5	BdGT8-5
Orthogroup3	SbGT8-2	BdGT8-14
Orthogroup3	SbGT8-11	BdGT8-30
Orthogroup4	SbGT8-6	BdGT8-26
Orthogroup4	SbGT8-25	BdGT8-35
Orthogroup5	SbGT8-3	BdGT8-4
Orthogroup5	SbGT8-31	BdGT8-32
Orthogroup6	SbGT8-13	BdGT8-11
Orthogroup6	SbGT8-9	BdGT8-6
Orthogroup7	SbGT8-21	BdGT8-22
Orthogroup7	SbGT8-36	BdGT8-8
Orthogroup8	SbGT8-19	BdGT8-25
Orthogroup8	SbGT8-15	BdGT8-31
Orthogroup9	SbGT8-28	BdGT8-37
Orthogroup10	SbGT8-32	BdGT8-20, BdGT8-29
Orthogroup11	SbGT8-10	BdGT8-2
Orthogroup12	SbGT8-26	BdGT8-34
Orthogroup13	SbGT8-35	BdGT8-10
Orthogroup14	SbGT8-30	BdGT8-27
Orthogroup15	SbGT8-22	BdGT8-24
Orthogroup16	SbGT8-4	BdGT8-3
Orthogroup17	SbGT8-16	BdGT8-18
Orthogroup18	SbGT8-24	BdGT8-28
Orthogroup19	SbGT8-8	BdGT8-15
Orthogroup20	SbGT8-20	BdGT8-23

## Sheet: Sb__v__Hv
Orthogroup	Sb	Hv
Orthogroup0	SbGT8-27	HvGT8-31
Orthogroup0	SbGT8-7	HvGT8-19
Orthogroup0	SbGT8-1	HvGT8-17
Orthogroup0	SbGT8-23	HvGT8-25
Orthogroup0	SbGT8-37	HvGT8-28
Orthogroup1	SbGT8-34	HvGT8-33, HvGT8-2, HvGT8-32
Orthogroup1	SbGT8-18	HvGT8-10
Orthogroup2	SbGT8-12	HvGT8-7, HvGT8-9, HvGT8-8
Orthogroup2	SbGT8-5	HvGT8-14
Orthogroup3	SbGT8-2	HvGT8-18
Orthogroup3	SbGT8-11	HvGT8-21
Orthogroup4	SbGT8-6	HvGT8-3
Orthogroup4	SbGT8-25	HvGT8-5
Orthogroup5	SbGT8-3	HvGT8-12
Orthogroup5	SbGT8-31	HvGT8-24
Orthogroup6	SbGT8-9	HvGT8-15
Orthogroup7	SbGT8-21	HvGT8-26
Orthogroup7	SbGT8-36	HvGT8-30
Orthogroup8	SbGT8-15	HvGT8-22
Orthogroup9	SbGT8-28	HvGT8-6
Orthogroup10	SbGT8-32	HvGT8-23
Orthogroup11	SbGT8-10	HvGT8-16
Orthogroup12	SbGT8-26	HvGT8-4
Orthogroup14	SbGT8-30	HvGT8-1
Orthogroup15	SbGT8-22	HvGT8-29
Orthogroup17	SbGT8-16	HvGT8-11
Orthogroup19	SbGT8-8	HvGT8-20

## Sheet: Sb__v__Or
Orthogroup	Sb	Or
Orthogroup0	SbGT8-27	OrGT8-19
Orthogroup0	SbGT8-7	OrGT8-9, OrGT8-36
Orthogroup0	SbGT8-14	OrGT8-30
Orthogroup0	SbGT8-1	OrGT8-11
Orthogroup0	SbGT8-23	OrGT8-4
Orthogroup0	SbGT8-37	OrGT8-26
Orthogroup1	SbGT8-17, SbGT8-34	OrGT8-23
Orthogroup1	SbGT8-18	OrGT8-1
Orthogroup2	SbGT8-12	OrGT8-28
Orthogroup2	SbGT8-5	OrGT8-13
Orthogroup3	SbGT8-2	OrGT8-25
Orthogroup3	SbGT8-11	OrGT8-33
Orthogroup4	SbGT8-6	OrGT8-35
Orthogroup4	SbGT8-25	OrGT8-18
Orthogroup5	SbGT8-3	OrGT8-15
Orthogroup5	SbGT8-31	OrGT8-40
Orthogroup6	SbGT8-13	OrGT8-29
Orthogroup6	SbGT8-9	OrGT8-12
Orthogroup7	SbGT8-21	OrGT8-3
Orthogroup7	SbGT8-36	OrGT8-27
Orthogroup8	SbGT8-19	OrGT8-31
Orthogroup8	SbGT8-15	OrGT8-34
Orthogroup9	SbGT8-28	OrGT8-20
Orthogroup10	SbGT8-32	OrGT8-39, OrGT8-41
Orthogroup11	SbGT8-10	OrGT8-10
Orthogroup12	SbGT8-26	OrGT8-17
Orthogroup13	SbGT8-35	OrGT8-24, OrGT8-37
Orthogroup14	SbGT8-30	OrGT8-32
Orthogroup15	SbGT8-22	OrGT8-7
Orthogroup16	SbGT8-4	OrGT8-16
Orthogroup17	SbGT8-16	OrGT8-2
Orthogroup18	SbGT8-24	OrGT8-38
Orthogroup19	SbGT8-8	OrGT8-8
Orthogroup20	SbGT8-20	OrGT8-6
Orthogroup21	SbGT8-33	OrGT8-22

## Sheet: Sb__v__Os
Orthogroup	Sb	Os
Orthogroup0	SbGT8-27	OsGATL5
Orthogroup0	SbGT8-7	OsGATL2, OsGATL1
Orthogroup0	SbGT8-14	OsGATL4
Orthogroup0	SbGT8-1	OsGATL3
Orthogroup0	SbGT8-23	OsGATL6
Orthogroup0	SbGT8-37	OsGATL7
Orthogroup1	SbGT8-18	OsPGSIP-A1
Orthogroup2	SbGT8-12	OsGolS1
Orthogroup2	SbGT8-5	OsGolS2
Orthogroup3	SbGT8-2	OsGAUT3
Orthogroup3	SbGT8-11	OsGAUT1, OsGAUT2
Orthogroup4	SbGT8-6	OsPGSIP-C1
Orthogroup4	SbGT8-25	OsPGSIP-C2
Orthogroup5	SbGT8-3	OsGAUT21
Orthogroup5	SbGT8-31	OsGAUT20
Orthogroup6	SbGT8-13	OsGAUT16
Orthogroup6	SbGT8-9	OsGAUT15
Orthogroup7	SbGT8-21	OsGAUT11
Orthogroup7	SbGT8-36	OsGAUT12
Orthogroup8	SbGT8-19	OsGAUT7
Orthogroup8	SbGT8-15	OsGAUT8
Orthogroup9	SbGT8-28	OsPGSIP-B2
Orthogroup10	SbGT8-32	OsGAUT18, OsGAUT19
Orthogroup11	SbGT8-10	OsGAUT10
Orthogroup12	SbGT8-26	OsGAUT9
Orthogroup13	SbGT8-35	OsGAUT5, OsGAUT4
Orthogroup14	SbGT8-30	OsGAUT6
Orthogroup15	SbGT8-22	OsGAUT13
Orthogroup16	SbGT8-4	OsPGSIP-A2
Orthogroup17	SbGT8-16	OsGAUT22
Orthogroup18	SbGT8-24	OsGAUT14
Orthogroup19	SbGT8-8	OsGT8-40
Orthogroup20	SbGT8-20	OsPGSIP-A3
Orthogroup21	SbGT8-33	OsGAUT17

## Sheet: Sb__v__Si
Orthogroup	Sb	Si
Orthogroup0	SbGT8-27	SiGT8-22
Orthogroup0	SbGT8-7	SiGT8-35
Orthogroup0	SbGT8-14	SiGT8-6
Orthogroup0	SbGT8-1	SiGT8-32
Orthogroup0	SbGT8-23	SiGT8-2
Orthogroup0	SbGT8-37	SiGT8-12
Orthogroup1	SbGT8-17	SiGT8-15
Orthogroup1	SbGT8-34	SiGT8-10
Orthogroup1	SbGT8-18	SiGT8-14
Orthogroup2	SbGT8-12	SiGT8-4
Orthogroup2	SbGT8-5	SiGT8-29, SiGT8-30
Orthogroup3	SbGT8-2	SiGT8-36
Orthogroup3	SbGT8-11	SiGT8-7
Orthogroup4	SbGT8-6	SiGT8-34
Orthogroup4	SbGT8-25	SiGT8-21
Orthogroup5	SbGT8-3	SiGT8-27
Orthogroup5	SbGT8-31	SiGT8-9
Orthogroup6	SbGT8-13	SiGT8-5
Orthogroup6	SbGT8-9	SiGT8-31
Orthogroup7	SbGT8-21	SiGT8-1
Orthogroup7	SbGT8-36	SiGT8-13
Orthogroup8	SbGT8-19	SiGT8-17
Orthogroup8	SbGT8-15	SiGT8-8
Orthogroup9	SbGT8-28	SiGT8-23
Orthogroup10	SbGT8-32	SiGT8-19, SiGT8-25
Orthogroup11	SbGT8-10	SiGT8-33
Orthogroup12	SbGT8-26	SiGT8-20
Orthogroup14	SbGT8-30	SiGT8-18
Orthogroup15	SbGT8-22	SiGT8-3
Orthogroup16	SbGT8-4	SiGT8-26
Orthogroup17	SbGT8-16	SiGT8-16
Orthogroup18	SbGT8-24	SiGT8-24
Orthogroup21	SbGT8-33	SiGT8-11

## Sheet: Sb__v__Zm
Orthogroup	Sb	Zm
Orthogroup0	SbGT8-27	ZmGT8-43, ZmGT8-15
Orthogroup0	SbGT8-7	ZmGT8-1
Orthogroup0	SbGT8-14	ZmGT8-31
Orthogroup0	SbGT8-1	ZmGT8-5
Orthogroup0	SbGT8-23	ZmGT8-23, ZmGT8-20
Orthogroup0	SbGT8-37	ZmGT8-40
Orthogroup1	SbGT8-34	ZmGT8-28
Orthogroup1	SbGT8-18	ZmGT8-18, ZmGT8-33
Orthogroup2	SbGT8-12	ZmGT8-29
Orthogroup2	SbGT8-5	ZmGT8-7, ZmGT8-35
Orthogroup3	SbGT8-2	ZmGT8-27
Orthogroup3	SbGT8-11	ZmGT8-13, ZmGT8-32
Orthogroup4	SbGT8-6	ZmGT8-3, ZmGT8-38
Orthogroup4	SbGT8-25	ZmGT8-42, ZmGT8-16
Orthogroup5	SbGT8-3	ZmGT8-9
Orthogroup5	SbGT8-31	ZmGT8-19, ZmGT8-2
Orthogroup6	SbGT8-13	ZmGT8-12, ZmGT8-30
Orthogroup6	SbGT8-9	ZmGT8-6, ZmGT8-36
Orthogroup7	SbGT8-21	ZmGT8-21
Orthogroup7	SbGT8-36	ZmGT8-39
Orthogroup8	SbGT8-15	ZmGT8-14
Orthogroup9	SbGT8-28	ZmGT8-44
Orthogroup10	SbGT8-32	ZmGT8-45
Orthogroup11	SbGT8-10	ZmGT8-4, ZmGT8-37
Orthogroup12	SbGT8-26	ZmGT8-17, ZmGT8-41
Orthogroup13	SbGT8-35	ZmGT8-26
Orthogroup14	SbGT8-30	ZmGT8-22
Orthogroup15	SbGT8-22	ZmGT8-25
Orthogroup16	SbGT8-4	ZmGT8-10
Orthogroup18	SbGT8-24	ZmGT8-11
Orthogroup20	SbGT8-20	ZmGT8-24
